# Supplementary material for: Relationships between predicted moonlighting proteins, human diseases, and comorbidities from a network perspective
Source: Front Physiol. 2015 Jun 23;6:171. doi: 10.3389/fphys.2015.00171 (PMC4477069; doi:10.3389/fphys.2015.00171)
Supplement: Supplementary file 1 [file DataSheet1.XLSX]

## Sheet: README
Supplementary Data Sheet 1:	Proteins in involved in at least two OMIM diseases and disease pairs used in this study
	For each protein the following information is reported: UniprotKB ID, name and gene symbol (as February 2013)
	For each disease phenotype the OMIM number and short description are reported (as February 2013)
MF-CAN proteins	Moonlighting candidates
MCNC proteins	Multi-clustered non candidates
MONO proteins	Mono-clustered proteins
MF-CAN disease pairs	Disease pairs associated to moonlighting candidates
MCNC disease pairs	Disease pairs associated to multiclustered non-candidates
MONO disease pairs	Disease pairs associated to mono-clustered proteins

## Sheet: MF-CAN proteins
UniprotKB ID	UniprotKB protein name	UniprotKB gene symbol
41_HUMAN	Protein 4.1	EPB41
ACTS_HUMAN	Actin, alpha skeletal muscle	ACTA1
AKT1_HUMAN	RAC-alpha serine/threonine-protein kinase	AKT1
ANDR_HUMAN	Androgen receptor	AR
ATR_HUMAN	Serine/threonine-protein kinase ATR	ATR
CASPA_HUMAN	Caspase-10	CASP10
BRCA1_HUMAN	Breast cancer type 1 susceptibility protein	BRCA1
BTK_HUMAN	Tyrosine-protein kinase BTK	BTK
BUB1B_HUMAN	Mitotic checkpoint serine/threonine-protein kinase BUB1 beta	BUB1B
CAC1A_HUMAN	Voltage-dependent P/Q-type calcium channel subunit alpha-1A	CACNA1A
CADH1_HUMAN	Cadherin-1	CDH1
CASP8_HUMAN	Caspase-8	CASP8
CTNB1_HUMAN	Catenin beta-1	CTNNB1
CXA1_HUMAN	Gap junction alpha-1 protein	GJA1
DMD_HUMAN	Dystrophin	DMD
ERBB2_HUMAN	Receptor tyrosine-protein kinase erbB-2	ERBB2
EWS_HUMAN	RNA-binding protein EWS	EWSR1
FLNA_HUMAN	Filamin-A	FLNA
GNAS1_HUMAN	Guanine nucleotide-binding protein G(s subunit alpha isoforms XLas	GNAS
IL2RG_HUMAN	Cytokine receptor common subunit gamma	IL2RG
INSR_HUMAN	Insulin receptor	INSR
JAK2_HUMAN	Tyrosine-protein kinase JAK2	JAK2
KAP0_HUMAN	cAMP-dependent protein kinase type I-alpha regulatory subunit	PRKAR1A
LMNA_HUMAN	Prelamin-A/C	LMNA
MLH1_HUMAN	DNA mismatch repair protein Mlh1	MLH1
NEMO_HUMAN	NF-kappa-B essential modulator	IKBKG
P53_HUMAN	Cellular tumor antigen p53	TP53
PEX5_HUMAN	Peroxisomal targeting signal 1 receptor	PEX5
PLAK_HUMAN	Junction plakoglobin	JUP
PPARG_HUMAN	Peroxisome proliferator-activated receptor gamma	PPARG
PRIO_HUMAN	Major prion protein	PRNP
PTN11_HUMAN	Tyrosine-protein phosphatase non-receptor type 11	PTPN11
RAF1_HUMAN	RAF proto-oncogene serine/threonine-protein kinase	RAF1
RASK_HUMAN	GTPase KRas	KRAS
RB_HUMAN	Retinoblastoma-associated protein	RB1
ROR2_HUMAN	Tyrosine-protein kinase transmembrane receptor ROR2	ROR2
SAP_HUMAN	Proactivator polypeptide	PSAP
SMAD3_HUMAN	Mothers against decapentaplegic homolog 3	SMAD3
SMAD4_HUMAN	Mothers against decapentaplegic homolog 4	SMAD4
SMN_HUMAN	Survival motor neuron protein	SMN1
STAT1_HUMAN	Signal transducer and activator of transcription 1-alpha/beta	STAT1
TFG_HUMAN	Protein TFG	TFG
TGFR1_HUMAN	TGF-beta receptor type-1	TGFBR1
TIRAP_HUMAN	Toll/interleukin-1 receptor domain-containing adapter protein	TIRAP
TNFA_HUMAN	Tumor necrosis factor	TNF
TNR1A_HUMAN	Tumor necrosis factor receptor superfamily member 1A	TNFRSF1A
TSC1_HUMAN	Hamartin	TSC1
TSC2_HUMAN	Tuberin	TSC2
TTHY_HUMAN	Transthyretin	TTR
VAPB_HUMAN	Vesicle-associated membrane protein-associated protein B/C	VAPB
WASP_HUMAN	Wiskott-Aldrich syndrome protein	WAS
WNK1_HUMAN	Serine/threonine-protein kinase WNK1	WNK1

## Sheet: MCNC proteins
UniprotKB ID	UniprotKB protein name	UniprotKB gene symbol
A4_HUMAN	Amyloid beta A4 protein	APP
ABCA1_HUMAN	ATP-binding cassette sub-family A member 1	ABCA1
ACHA_HUMAN	Acetylcholine receptor subunit alpha	CHRNA1
ACTB_HUMAN	Actin, cytoplasmic 1	ACTB
ACTC_HUMAN	Actin, alpha cardiac muscle 1	ACTC1
ACTG_HUMAN	Actin, cytoplasmic 2	ACTG1
AIP_HUMAN	AH receptor-interacting protein	AIP
AKT2_HUMAN	RAC-beta serine/threonine-protein kinase	AKT2
APC_HUMAN	Adenomatous polyposis coli protein	APC
APOA1_HUMAN	Apolipoprotein A-I	APOA1
APOE_HUMAN	Apolipoprotein E	APOE
ARL6_HUMAN	ADP-ribosylation factor-like protein 6	ARL6
AT2A2_HUMAN	Sarcoplasmic/endoplasmic reticulum calcium ATPase 2	ATP2A2
AXIN1_HUMAN	Axin-1	AXIN1
AXIN2_HUMAN	Axin-2	AXIN2
B0QYK1_HUMAN	RNA-binding protein EWS	EWSR1
BAG3_HUMAN	BAG family molecular chaperone regulator 3	BAG3
BAP1_HUMAN	Ubiquitin carboxyl-terminal hydrolase BAP1	BAP1
BMP4_HUMAN	Bone morphogenetic protein 4	BMP4
BMPR2_HUMAN	Bone morphogenetic protein receptor type-2	BMPR2
BMR1A_HUMAN	Bone morphogenetic protein receptor type-1A	BMPR1A
BMR1B_HUMAN	Bone morphogenetic protein receptor type-1B	BMPR1B
BRAF_HUMAN	Serine/threonine-protein kinase B-raf	BRAF
BRCA2_HUMAN	Breast cancer type 2 susceptibility protein	BRCA2
BSCL2_HUMAN	Seipin	BSCL2
CAC1F_HUMAN	Voltage-dependent L-type calcium channel subunit alpha-1F	CACNA1F
CACB4_HUMAN	Voltage-dependent L-type calcium channel subunit beta-4	CACNB4
CD209_HUMAN	CD209 antigen	CD209
CD2A1_HUMAN	Cyclin-dependent kinase inhibitor 2A, isoforms 1/2/3	CDKN2A
CDC73_HUMAN	Parafibromin	CDC73
CDSN_HUMAN	Corneodesmosin	CDSN
CENPJ_HUMAN	Centromere protein J	CENPJ
CFTR_HUMAN	Cystic fibrosis transmembrane conductance regulator	CFTR
CH60_HUMAN	60 kDa heat shock protein, mitochondrial	HSPD1
CHK2_HUMAN	Serine/threonine-protein kinase Chk2	CHEK2
CLC7A_HUMAN	C-type lectin domain family 7 member A	CLEC7A
CO1A2_HUMAN	Collagen alpha-2(I chain	COL1A2
CO2_HUMAN	Complement C2	C2
CO2A1_HUMAN	Collagen alpha-1(II chain	COL2A1
CO3_HUMAN	Complement C3	C3
CO4A1_HUMAN	Collagen alpha-1(IV chain	COL4A1
CO7A1_HUMAN	Collagen alpha-1(VII chain	COL7A1
COBA2_HUMAN	Collagen alpha-2(XI chain	COL11A2
COLI_HUMAN	Pro-opiomelanocortin	POMC
COM1_HUMAN	DNA endonuclease RBBP8	RBBP8
CRBA4_HUMAN	Beta-crystallin A4	CRYBA4
CRBB1_HUMAN	Beta-crystallin B1	CRYBB1
CRBB2_HUMAN	Beta-crystallin B2	CRYBB2
CRX_HUMAN	Cone-rod homeobox protein	CRX
CRYAB_HUMAN	Alpha-crystallin B chain	CRYAB
CSKP_HUMAN	Peripheral plasma membrane protein CASK	CASK
CSRP3_HUMAN	Cysteine and glycine-rich protein 3	CSRP3
DCTN1_HUMAN	Dynactin subunit 1	DCTN1
DESM_HUMAN	Desmin	DES
DESP_HUMAN	Desmoplakin	DSP
DICER_HUMAN	Endoribonuclease Dicer	DICER1
DNLI4_HUMAN	DNA ligase 4	LIG4
DOCK8_HUMAN	Dedicator of cytokinesis protein 8	DOCK8
DSG2_HUMAN	Desmoglein-2	DSG2
DYHC1_HUMAN	Cytoplasmic dynein 1 heavy chain 1	DYNC1H1
DYN2_HUMAN	Dynamin-2	DNM2
ECHA_HUMAN	Trifunctional enzyme subunit alpha, mitochondrial	HADHA
EDA_HUMAN	Ectodysplasin-A	EDA
EGR2_HUMAN	E3 SUMO-protein ligase EGR2	EGR2
ELN_HUMAN	Elastin	ELN
ELNE_HUMAN	Neutrophil elastase	ELANE
EPHA2_HUMAN	Ephrin type-A receptor 2	EPHA2
ERCC2_HUMAN	TFIIH basal transcription factor complex helicase XPD subunit	ERCC2
ERCC3_HUMAN	TFIIH basal transcription factor complex helicase XPB subunit	ERCC3
ERCC6_HUMAN	DNA excision repair protein ERCC-6	ERCC6
EXT2_HUMAN	Exostosin-2	EXT2
FBLN5_HUMAN	Fibulin-5	FBLN5
FBN1_HUMAN	Fibrillin-1	FBN1
FCG2B_HUMAN	Low affinity immunoglobulin gamma Fc region receptor II-b	FCGR2B
FGFR1_HUMAN	Fibroblast growth factor receptor 1	FGFR1
FGFR2_HUMAN	Fibroblast growth factor receptor 2	FGFR2
FGFR3_HUMAN	Fibroblast growth factor receptor 3	FGFR3
FIBA_HUMAN	Fibrinogen alpha chain	FGA
FLNB_HUMAN	Filamin-B	FLNB
FLNC_HUMAN	Filamin-C	FLNC
FMR1_HUMAN	Fragile X mental retardation protein 1	FMR1
FRIL_HUMAN	Ferritin light chain	FTL
FSHR_HUMAN	Follicle-stimulating hormone receptor	FSHR
FUS_HUMAN	RNA-binding protein FUS	FUS
GATA1_HUMAN	Erythroid transcription factor	GATA1
GATA2_HUMAN	Endothelial transcription factor GATA-2	GATA2
GATA4_HUMAN	Transcription factor GATA-4	GATA4
GCH1_HUMAN	GTP cyclohydrolase 1	GCH1
GFI1_HUMAN	Zinc finger protein Gfi-1	GFI1
GLCNE_HUMAN	Bifunctional UDP-N-acetylglucosamine 2-epimerase/N-acetylmannosamine kinase	GNE
GLI3_HUMAN	Transcriptional activator GLI3	GLI3
GP143_HUMAN	G-protein coupled receptor 143	GPR143
GP1BA_HUMAN	Platelet glycoprotein Ib alpha chain	GP1BA
GRN_HUMAN	Granulins	GRN
GUC2C_HUMAN	Heat-stable enterotoxin receptor	GUCY2C
GUC2D_HUMAN	Retinal guanylyl cyclase 1	GUCY2D
HBA_HUMAN	Hemoglobin subunit alpha	HBA1
HCDH_HUMAN	Hydroxyacyl-coenzyme A dehydrogenase, mitochondrial	HADH
HFE_HUMAN	Hereditary hemochromatosis protein	HFE
HNF1A_HUMAN	Hepatocyte nuclear factor 1-alpha	HNF1A
HSPB1_HUMAN	Heat shock protein beta-1	HSPB1
HSPB8_HUMAN	Heat shock protein beta-8	HSPB8
HTRA1_HUMAN	Serine protease HTRA1	HTRA1
HXA13_HUMAN	Homeobox protein Hox-A13	HOXA13
IL12B_HUMAN	Interleukin-12 subunit beta	IL12B
IL23R_HUMAN	Interleukin-23 receptor	IL23R
IL7RA_HUMAN	Interleukin-7 receptor subunit alpha	IL7R
INGR1_HUMAN	Interferon gamma receptor 1	IFNGR1
IRAK4_HUMAN	Interleukin-1 receptor-associated kinase 4	IRAK4
IRK2_HUMAN	Inward rectifier potassium channel 2	KCNJ2
IRK5_HUMAN	G protein-activated inward rectifier potassium channel 4	KCNJ5
ITB4_HUMAN	Integrin beta-4	ITGB4
JAG1_HUMAN	Protein jagged-1	JAG1
K1C17_HUMAN	Keratin, type I cytoskeletal 17	KRT17
K2C1_HUMAN	Keratin, type II cytoskeletal 1	KRT1
K2C5_HUMAN	Keratin, type II cytoskeletal 5	KRT5
KCNQ1_HUMAN	Potassium voltage-gated channel subfamily KQT member 1	KCNQ1
KIT_HUMAN	Mast/stem cell growth factor receptor Kit	KIT
KLF6_HUMAN	Krueppel-like factor 6	KLF6
L1CAM_HUMAN	Neural cell adhesion molecule L1	L1CAM
LDB3_HUMAN	LIM domain-binding protein 3	LDB3
LIPC_HUMAN	Hepatic triacylglycerol lipase	LIPC
LIS1_HUMAN	Platelet-activating factor acetylhydrolase IB subunit alpha	PAFAH1B1
LORI_HUMAN	Loricrin	LOR
LSHR_HUMAN	Lutropin-choriogonadotropic hormone receptor	LHCGR
MCR_HUMAN	Mineralocorticoid receptor	NR3C2
MDR3_HUMAN	Multidrug resistance protein 3	ABCB4
MECP2_HUMAN	Methyl-CpG-binding protein 2	MECP2
MED12_HUMAN	Mediator of RNA polymerase II transcription subunit 12	MED12
MEN1_HUMAN	Menin	MEN1
MERL_HUMAN	Merlin	NF2
MET_HUMAN	Hepatocyte growth factor receptor	MET
MITF_HUMAN	Microphthalmia-associated transcription factor	MITF
MKS1_HUMAN	Meckel syndrome type 1 protein	MKS1
MMP9_HUMAN	Matrix metalloproteinase-9	MMP9
MRP6_HUMAN	Multidrug resistance-associated protein 6	ABCC6
MSH2_HUMAN	DNA mismatch repair protein Msh2	MSH2
MSH6_HUMAN	DNA mismatch repair protein Msh6	MSH6
MSRE_HUMAN	Macrophage scavenger receptor types I and II	MSR1
MSX1_HUMAN	Homeobox protein MSX-1	MSX1
MSX2_HUMAN	Homeobox protein MSX-2	MSX2
MYH9_HUMAN	Myosin-9	MYH9
MYO5A_HUMAN	Unconventional myosin-Va	MYO5A
MYO7A_HUMAN	Unconventional myosin-VIIa	MYO7A
MYOC_HUMAN	Myocilin	MYOC
NALP3_HUMAN	NACHT, LRR and PYD domains-containing protein 3	NLRP3
NBN_HUMAN	Nibrin	NBN
NCPR_HUMAN	NADPH--cytochrome P450 reductase	POR
NFIX_HUMAN	Nuclear factor 1 X-type	NFIX
NKX21_HUMAN	Homeobox protein Nkx-2.1	NKX2-1
NKX25_HUMAN	Homeobox protein Nkx-2.5	NKX2-5
NLGN3_HUMAN	Neuroligin-3	NLGN3
NOTC2_HUMAN	Neurogenic locus notch homolog protein 2	NOTCH2
NR2E3_HUMAN	Photoreceptor-specific nuclear receptor	NR2E3
NTRK1_HUMAN	High affinity nerve growth factor receptor	NTRK1
NU1M_HUMAN	NADH-ubiquinone oxidoreductase chain 1	MT-ND1
OCRL_HUMAN	Inositol polyphosphate 5-phosphatase OCRL-1	OCRL
OPSD_HUMAN	Rhodopsin	RHO
OPTN_HUMAN	Optineurin	OPTN
P63_HUMAN	Tumor protein 63	TP63
PAX3_HUMAN	Paired box protein Pax-3	PAX3
PAX6_HUMAN	Paired box protein Pax-6	PAX6
PEX10_HUMAN	Peroxisome biogenesis factor 10	PEX10
PEX12_HUMAN	Peroxisome assembly protein 12	PEX12
PEX13_HUMAN	Peroxisomal membrane protein PEX13	PEX13
PGBM_HUMAN	Basement membrane-specific heparan sulfate proteoglycan core protein	HSPG2
PIGA_HUMAN	Phosphatidylinositol N-acetylglucosaminyltransferase subunit A	PIGA
PITX2_HUMAN	Pituitary homeobox 2	PITX2
PK3CA_HUMAN	Phosphatidylinositol 4,5-bisphosphate 3-kinase catalytic subunit alpha isoform	PIK3CA
PLCG2_HUMAN	1-phosphatidylinositol 4,5-bisphosphate phosphodiesterase gamma-2	PLCG2
PLEC_HUMAN	Plectin	PLEC
PMP22_HUMAN	Peripheral myelin protein 22	PMP22
PORED_HUMAN	Polyprenol reductase	SRD5A3
PPLA_HUMAN	Cardiac phospholamban	PLN
PRKN2_HUMAN	E3 ubiquitin-protein ligase parkin	PARK2
PROC_HUMAN	Vitamin K-dependent protein C	PROC
PROS_HUMAN	Vitamin K-dependent protein S	PROS1
PSN1_HUMAN	Presenilin-1	PSEN1
PSN2_HUMAN	Presenilin-2	PSEN2
PSPC_HUMAN	Pulmonary surfactant-associated protein C	SFTPC
PTC2_HUMAN	Protein patched homolog 2	PTCH2
PTEN_HUMAN	Phosphatidylinositol 3,4,5-trisphosphate 3-phosphatase and dual-specificity protein phosphatase PTEN	PTEN
PTPRC_HUMAN	Receptor-type tyrosine-protein phosphatase C	PTPRC
RAD51_HUMAN	DNA repair protein RAD51 homolog 1	RAD51
RAPSN_HUMAN	43 kDa receptor-associated protein of the synapse	RAPSN
RASA1_HUMAN	Ras GTPase-activating protein 1	RASA1
RASH_HUMAN	GTPase HRas	HRAS
RASN_HUMAN	GTPase NRas	NRAS
RECQ4_HUMAN	ATP-dependent DNA helicase Q4	RECQL4
RENI_HUMAN	Renin	REN
RET_HUMAN	Proto-oncogene tyrosine-protein kinase receptor Ret	RET
RPGR1_HUMAN	X-linked retinitis pigmentosa GTPase regulator-interacting protein 1	RPGRIP1
RYR1_HUMAN	Ryanodine receptor 1	RYR1
RYR2_HUMAN	Ryanodine receptor 2	RYR2
SCN2A_HUMAN	Sodium channel protein type 2 subunit alpha	SCN2A
SCNNA_HUMAN	Amiloride-sensitive sodium channel subunit alpha	SCNN1A
SCNNB_HUMAN	Amiloride-sensitive sodium channel subunit beta	SCNN1B
SCNNG_HUMAN	Amiloride-sensitive sodium channel subunit gamma	SCNN1G
SERPH_HUMAN	Serpin H1	SERPINH1
SFTA1_HUMAN	Pulmonary surfactant-associated protein A1	SFTPA1
SGCD_HUMAN	Delta-sarcoglycan	SGCD
SHH_HUMAN	Sonic hedgehog protein	SHH
SIX1_HUMAN	Homeobox protein SIX1	SIX1
SMCA4_HUMAN	Transcription activator BRG1	SMARCA4
SNF5_HUMAN	SWI/SNF-related matrix-associated actin-dependent regulator of chromatin subfamily B member 1	SMARCB1
SOS1_HUMAN	Son of sevenless homolog 1	SOS1
SOX10_HUMAN	Transcription factor SOX-10	SOX10
SRY_HUMAN	Sex-determining region Y protein	SRY
STF1_HUMAN	Steroidogenic factor 1	NR5A1
STK11_HUMAN	Serine/threonine-protein kinase STK11	STK11
SYNE1_HUMAN	Nesprin-1	SYNE1
SYUA_HUMAN	Alpha-synuclein	SNCA
TAU_HUMAN	Microtubule-associated protein tau	MAPT
TBB3_HUMAN	Tubulin beta-3 chain	TUBB3
TELT_HUMAN	Telethonin	TCAP
TERA_HUMAN	Transitional endoplasmic reticulum ATPase	VCP
TERT_HUMAN	Telomerase reverse transcriptase	TERT
TGFR2_HUMAN	TGF-beta receptor type-2	TGFBR2
THB_HUMAN	Thyroid hormone receptor beta	THRB
THRB_HUMAN	Prothrombin	F2
TITIN_HUMAN	Titin	TTN
TNFB_HUMAN	Lymphotoxin-alpha	LTA
TNNC1_HUMAN	Troponin C, slow skeletal and cardiac muscles	TNNC1
TNNI3_HUMAN	Troponin I, cardiac muscle	TNNI3
TPM1_HUMAN	Tropomyosin alpha-1 chain	TPM1
TPM2_HUMAN	Tropomyosin beta chain	TPM2
TPM3_HUMAN	Tropomyosin alpha-3 chain	TPM3
TPOR_HUMAN	Thrombopoietin receptor	MPL
TR13B_HUMAN	Tumor necrosis factor receptor superfamily member 13B	TNFRSF13B
TRI32_HUMAN	E3 ubiquitin-protein ligase TRIM32	TRIM32
TRPV4_HUMAN	Transient receptor potential cation channel subfamily V member 4	TRPV4
TSHR_HUMAN	Thyrotropin receptor	TSHR
TWST1_HUMAN	Twist-related protein 1	TWIST1
USH1C_HUMAN	Harmonin	USH1C
V2R_HUMAN	Vasopressin V2 receptor	AVPR2
VANG1_HUMAN	Vang-like protein 1	VANGL1
VDR_HUMAN	Vitamin D3 receptor	VDR
VGFR3_HUMAN	Vascular endothelial growth factor receptor 3	FLT4
VHL_HUMAN	Von Hippel-Lindau disease tumor suppressor	VHL
VINC_HUMAN	Vinculin	VCL
VWF_HUMAN	von Willebrand factor	VWF
WHRN_HUMAN	Whirlin	DFNB31
WNT7A_HUMAN	Protein Wnt-7a	WNT7A
WRN_HUMAN	Werner syndrome ATP-dependent helicase	WRN
WT1_HUMAN	Wilms tumor protein	WT1
XPF_HUMAN	DNA repair endonuclease XPF	ERCC4

## Sheet: MONO proteins
UniprotKB ID	UniprotKB protein name	UniprotKB gene symbol
A6NEF6_HUMAN	Somatotropin	GH1
AAKG2_HUMAN	5'-AMP-activated protein kinase subunit gamma-2	PRKAG2
ABCB6_HUMAN	ATP-binding cassette sub-family B member 6, mitochondrial	ABCB6
ABCBB_HUMAN	Bile salt export pump	ABCB11
ABCC8_HUMAN	ATP-binding cassette sub-family C member 8	ABCC8
ABCC9_HUMAN	ATP-binding cassette sub-family C member 9	ABCC9
ABCG2_HUMAN	ATP-binding cassette sub-family G member 2	ABCG2
ABCG8_HUMAN	ATP-binding cassette sub-family G member 8	ABCG8
ACE_HUMAN	Angiotensin-converting enzyme	ACE
ACHB_HUMAN	Acetylcholine receptor subunit beta	CHRNB1
ACHD_HUMAN	Acetylcholine receptor subunit delta	CHRND
ACHE_HUMAN	Acetylcholine receptor subunit epsilon	CHRNE
ACHG_HUMAN	Acetylcholine receptor subunit gamma	CHRNG
ACM2_HUMAN	Muscarinic acetylcholine receptor M2	CHRM2
ACSL4_HUMAN	Long-chain-fatty-acid--CoA ligase 4	ACSL4
ACTA_HUMAN	Actin, aortic smooth muscle	ACTA2
ADIPO_HUMAN	Adiponectin	ADIPOQ
AFG32_HUMAN	AFG3-like protein 2	AFG3L2
AGK_HUMAN	Acylglycerol kinase, mitochondrial	AGK
ALEX_HUMAN	Protein ALEX	GNAS
ALS2_HUMAN	Alsin	ALS2
ALX4_HUMAN	Homeobox protein aristaless-like 4	ALX4
ANGT_HUMAN	Angiotensinogen	AGT
ANKH_HUMAN	Progressive ankylosis protein homolog	ANKH
APOA5_HUMAN	Apolipoprotein A-V	APOA5
APOB_HUMAN	Apolipoprotein B-100	APOB
ARRS_HUMAN	S-arrestin	SAG
ARSA_HUMAN	Arylsulfatase A	ARSA
ASAH1_HUMAN	Acid ceramidase	ASAH1
ASM_HUMAN	Sphingomyelin phosphodiesterase	SMPD1
ASXL1_HUMAN	Putative Polycomb group protein ASXL1	ASXL1
AT1A2_HUMAN	Sodium/potassium-transporting ATPase subunit alpha-2	ATP1A2
AT1A3_HUMAN	Sodium/potassium-transporting ATPase subunit alpha-3	ATP1A3
ATP6_HUMAN	ATP synthase subunit a	MT-ATP6
ATP7A_HUMAN	Copper-transporting ATPase 1	ATP7A
ATRX_HUMAN	Transcriptional regulator ATRX	ATRX
B3AT_HUMAN	Band 3 anion transport protein	SLC4A1
B4DM45_HUMAN	Dynactin subunit 1	DCTN1
B7ZLP0_HUMAN	Dedicator of cytokinesis protein 8	DOCK8
BCAM_HUMAN	Basal cell adhesion molecule	BCAM
BCS1_HUMAN	Mitochondrial chaperone BCS1	BCS1L
BDNF_HUMAN	Brain-derived neurotrophic factor	BDNF
BEST1_HUMAN	Bestrophin-1	BEST1
BGAL_HUMAN	Beta-galactosidase	GLB1
BGH3_HUMAN	Transforming growth factor-beta-induced protein ig-h3	TGFBI
C1TC_HUMAN	C-1-tetrahydrofolate synthase, cytoplasmic	MTHFD1
C560_HUMAN	Succinate dehydrogenase cytochrome b560 subunit, mitochondrial	SDHC
CAC1C_HUMAN	Voltage-dependent L-type calcium channel subunit alpha-1C	CACNA1C
CAC1S_HUMAN	Voltage-dependent L-type calcium channel subunit alpha-1S	CACNA1S
CAD23_HUMAN	Cadherin-23	CDH23
CADH3_HUMAN	Cadherin-3	CDH3
CAR14_HUMAN	Caspase recruitment domain-containing protein 14	CARD14
CASR_HUMAN	Extracellular calcium-sensing receptor	CASR
CATC_HUMAN	Dipeptidyl peptidase 1	CTSC
CAV3_HUMAN	Caveolin-3	CAV3
CCR5_HUMAN	C-C chemokine receptor type 5	CCR5
CD36_HUMAN	Platelet glycoprotein 4	CD36
CDN1C_HUMAN	Cyclin-dependent kinase inhibitor 1C	CDKN1C
CE152_HUMAN	Centrosomal protein of 152 kDa	CEP152
CE290_HUMAN	Centrosomal protein of 290 kDa	CEP290
CFAB_HUMAN	Complement factor B	CFB
CFAH_HUMAN	Complement factor H	CFH
CFAI_HUMAN	Complement factor I	CFI
CHD7_HUMAN	Chromodomain-helicase-DNA-binding protein 7	CHD7
CHM2B_HUMAN	Charged multivesicular body protein 2b	CHMP2B
CIB2_HUMAN	Calcium and integrin-binding family member 2	CIB2
CISH_HUMAN	Cytokine-inducible SH2-containing protein	CISH
CITE2_HUMAN	Cbp/p300-interacting transactivator 2	CITED2
CLCN1_HUMAN	Chloride channel protein 1	CLCN1
CLCN5_HUMAN	H(+/Cl(- exchange transporter 5	CLCN5
CLCN7_HUMAN	H(+/Cl(- exchange transporter 7	CLCN7
CNTP2_HUMAN	Contactin-associated protein-like 2	CNTNAP2
CO1A1_HUMAN	Collagen alpha-1(I chain	COL1A1
CO3A1_HUMAN	Collagen alpha-1(III chain	COL3A1
CO4A_HUMAN	Complement C4-A	C4A
CO4A2_HUMAN	Collagen alpha-2(IV chain	COL4A2
CO4A3_HUMAN	Collagen alpha-3(IV chain	COL4A3
CO4A4_HUMAN	Collagen alpha-4(IV chain	COL4A4
CO4B_HUMAN	Complement C4-B	C4B
CO5A1_HUMAN	Collagen alpha-1(V chain	COL5A1
CO5A2_HUMAN	Collagen alpha-2(V chain	COL5A2
CO6A1_HUMAN	Collagen alpha-1(VI chain	COL6A1
CO6A2_HUMAN	Collagen alpha-2(VI chain	COL6A2
CO6A3_HUMAN	Collagen alpha-3(VI chain	COL6A3
CO8A2_HUMAN	Collagen alpha-2(VIII chain	COL8A2
CO9A1_HUMAN	Collagen alpha-1(IX chain	COL9A1
CO9A2_HUMAN	Collagen alpha-2(IX chain	COL9A2
CO9A3_HUMAN	Collagen alpha-3(IX chain	COL9A3
COBA1_HUMAN	Collagen alpha-1(XI chain	COL11A1
COMP_HUMAN	Cartilage oligomeric matrix protein	COMP
COX1_HUMAN	Cytochrome c oxidase subunit 1	MT-CO1
COX3_HUMAN	Cytochrome c oxidase subunit 3	MT-CO3
CR2_HUMAN	Complement receptor type 2	CR2
CRGC_HUMAN	Gamma-crystallin C	CRYGC
CTLA4_HUMAN	Cytotoxic T-lymphocyte protein 4	CTLA4
CXA3_HUMAN	Gap junction alpha-3 protein	GJA3
CXA5_HUMAN	Gap junction alpha-5 protein	GJA5
CXA8_HUMAN	Gap junction alpha-8 protein	GJA8
CXB1_HUMAN	Gap junction beta-1 protein	GJB1
CXB2_HUMAN	Gap junction beta-2 protein	GJB2
CXB3_HUMAN	Gap junction beta-3 protein	GJB3
CXB6_HUMAN	Gap junction beta-6 protein	GJB6
CY24B_HUMAN	Cytochrome b-245 heavy chain	CYBB
CYB_HUMAN	Cytochrome b	MT-CYB
CYLD_HUMAN	Ubiquitin carboxyl-terminal hydrolase CYLD	CYLD
CYTC_HUMAN	Cystatin-C	CST3
DCR1C_HUMAN	Protein artemis	DCLRE1C
DHB4_HUMAN	Peroxisomal multifunctional enzyme type 2	HSD17B4
DHH_HUMAN	Desert hedgehog protein	DHH
DHSA_HUMAN	Succinate dehydrogenase ubiquinone flavoprotein subunit, mitochondrial	SDHA
DHSB_HUMAN	Succinate dehydrogenase ubiquinone iron-sulfur subunit, mitochondrial	SDHB
DKC1_HUMAN	H/ACA ribonucleoprotein complex subunit 4	DKC1
DLX3_HUMAN	Homeobox protein DLX-3	DLX3
DMRT1_HUMAN	Doublesex- and mab-3-related transcription factor 1	DMRT1
DPOG1_HUMAN	DNA polymerase subunit gamma-1	POLG
DRD2_HUMAN	D(2 dopamine receptor	DRD2
DUFFY_HUMAN	Duffy antigen/chemokine receptor	DARC
DYSF_HUMAN	Dysferlin	DYSF
E9PDS0_HUMAN	Acid ceramidase	ASAH1
EDAD_HUMAN	Ectodysplasin-A receptor-associated adapter protein	EDARADD
EDAR_HUMAN	Tumor necrosis factor receptor superfamily member EDAR	EDAR
EDN3_HUMAN	Endothelin-3	EDN3
EDNRB_HUMAN	Endothelin B receptor	EDNRB
EFHC1_HUMAN	EF-hand domain-containing protein 1	EFHC1
ENPP1_HUMAN	Ectonucleotide pyrophosphatase/phosphodiesterase family member 1	ENPP1
EPCAM_HUMAN	Epithelial cell adhesion molecule	EPCAM
ERCC8_HUMAN	DNA excision repair protein ERCC-8	ERCC8
ETV6_HUMAN	Transcription factor ETV6	ETV6
EXT1_HUMAN	Exostosin-1	EXT1
EYA1_HUMAN	Eyes absent homolog 1	EYA1
EYA4_HUMAN	Eyes absent homolog 4	EYA4
FA12_HUMAN	Coagulation factor XII	F12
FA5_HUMAN	Coagulation factor V	F5
FA9_HUMAN	Coagulation factor IX	F9
FACE1_HUMAN	CAAX prenyl protease 1 homolog	ZMPSTE24
FANCJ_HUMAN	Fanconi anemia group J protein	BRIP1
FGF10_HUMAN	Fibroblast growth factor 10	FGF10
FGF23_HUMAN	Fibroblast growth factor 23	FGF23
FHL1_HUMAN	Four and a half LIM domains protein 1	FHL1
FIG4_HUMAN	Polyphosphoinositide phosphatase	FIG4
FLCN_HUMAN	Folliculin	FLCN
FOG2_HUMAN	Zinc finger protein ZFPM2	ZFPM2
FOXC2_HUMAN	Forkhead box protein C2	FOXC2
FOXL2_HUMAN	Forkhead box protein L2	FOXL2
FUMH_HUMAN	Fumarate hydratase, mitochondrial	FH
GATA6_HUMAN	Transcription factor GATA-6	GATA6
GBRG2_HUMAN	Gamma-aminobutyric acid receptor subunit gamma-2	GABRG2
GDAP1_HUMAN	Ganglioside-induced differentiation-associated protein 1	GDAP1
GDF5_HUMAN	Growth/differentiation factor 5	GDF5
GDF6_HUMAN	Growth/differentiation factor 6	GDF6
GDNF_HUMAN	Glial cell line-derived neurotrophic factor	GDNF
GHR_HUMAN	Growth hormone receptor	GHR
GLCM_HUMAN	Glucosylceramidase	GBA
GLE1_HUMAN	Nucleoporin GLE1	GLE1
GLGB_HUMAN	1,4-alpha-glucan-branching enzyme	GBE1
GNAS2_HUMAN	Guanine nucleotide-binding protein G(s subunit alpha isoforms short	GNAS
GNAS3_HUMAN	Neuroendocrine secretory protein 55	GNAS
GNPTA_HUMAN	N-acetylglucosamine-1-phosphotransferase subunits alpha/beta	GNPTAB
GPR98_HUMAN	G-protein coupled receptor 98	GPR98
GPT_HUMAN	UDP-N-acetylglucosamine--dolichyl-phosphate N-acetylglucosaminephosphotransferase	DPAGT1
GTR1_HUMAN	Solute carrier family 2, facilitated glucose transporter member 1	SLC2A1
HAIR_HUMAN	Protein hairless	HR
HBB_HUMAN	Hemoglobin subunit beta	HBB
HCD2_HUMAN	3-hydroxyacyl-CoA dehydrogenase type-2	HSD17B10
HCN4_HUMAN	Potassium/sodium hyperpolarization-activated cyclic nucleotide-gated channel 4	HCN4
HDAC8_HUMAN	Histone deacetylase 8	HDAC8
HEM0_HUMAN	5-aminolevulinate synthase, erythroid-specific, mitochondrial	ALAS2
HNF1B_HUMAN	Hepatocyte nuclear factor 1-beta	HNF1B
HPPD_HUMAN	4-hydroxyphenylpyruvate dioxygenase	HPD
HPRT_HUMAN	Hypoxanthine-guanine phosphoribosyltransferase	HPRT1
HUWE1_HUMAN	E3 ubiquitin-protein ligase HUWE1	HUWE1
HXD13_HUMAN	Homeobox protein Hox-D13	HOXD13
HXK4_HUMAN	Glucokinase	GCK
I10R2_HUMAN	Interleukin-10 receptor subunit beta	IL10RB
IDUA_HUMAN	Alpha-L-iduronidase	IDUA
IHH_HUMAN	Indian hedgehog protein	IHH
IL1RA_HUMAN	Interleukin-1 receptor antagonist protein	IL1RN
IL6RA_HUMAN	Interleukin-6 receptor subunit alpha	IL6R
IMDH1_HUMAN	Inosine-5'-monophosphate dehydrogenase 1	IMPDH1
INF2_HUMAN	Inverted formin-2	INF2
INP5E_HUMAN	72 kDa inositol polyphosphate 5-phosphatase	INPP5E
INS_HUMAN	Insulin	INS
IRF5_HUMAN	Interferon regulatory factor 5	IRF5
IRF6_HUMAN	Interferon regulatory factor 6	IRF6
ISK1_HUMAN	Pancreatic secretory trypsin inhibitor	SPINK1
ITM2B_HUMAN	Integral membrane protein 2B	ITM2B
K1C10_HUMAN	Keratin, type I cytoskeletal 10	KRT10
K1C14_HUMAN	Keratin, type I cytoskeletal 14	KRT14
K1C16_HUMAN	Keratin, type I cytoskeletal 16	KRT16
KAT6B_HUMAN	Histone acetyltransferase KAT6B	KAT6B
KCNE1_HUMAN	Potassium voltage-gated channel subfamily E member 1	KCNE1
KCNE2_HUMAN	Potassium voltage-gated channel subfamily E member 2	KCNE2
KCNH2_HUMAN	Potassium voltage-gated channel subfamily H member 2	KCNH2
KCNQ2_HUMAN	Potassium voltage-gated channel subfamily KQT member 2	KCNQ2
KIF1A_HUMAN	Kinesin-like protein KIF1A	KIF1A
KIF1B_HUMAN	Kinesin-like protein KIF1B	KIF1B
KIME_HUMAN	Mevalonate kinase	MVK
KISSR_HUMAN	KiSS-1 receptor	KISS1R
KLF1_HUMAN	Krueppel-like factor 1	KLF1
KPYR_HUMAN	Pyruvate kinase isozymes R/L	PKLR
KS6A3_HUMAN	Ribosomal protein S6 kinase alpha-3	RPS6KA3
LAMA3_HUMAN	Laminin subunit alpha-3	LAMA3
LAMB2_HUMAN	Laminin subunit beta-2	LAMB2
LAMB3_HUMAN	Laminin subunit beta-3	LAMB3
LBN_HUMAN	Limbin	EVC2
LBR_HUMAN	Lamin-B receptor	LBR
LCAT_HUMAN	Phosphatidylcholine-sterol acyltransferase	LCAT
LRP4_HUMAN	Low-density lipoprotein receptor-related protein 4	LRP4
LRP5_HUMAN	Low-density lipoprotein receptor-related protein 5	LRP5
LTBP2_HUMAN	Latent-transforming growth factor beta-binding protein 2	LTBP2
MAN1_HUMAN	Inner nuclear membrane protein Man1	LEMD3
MATN3_HUMAN	Matrilin-3	MATN3
MBL2_HUMAN	Mannose-binding protein C	MBL2
MEFV_HUMAN	Pyrin	MEFV
METH_HUMAN	Methionine synthase	MTR
MFN2_HUMAN	Mitofusin-2	MFN2
MFRP_HUMAN	Membrane frizzled-related protein	MFRP
MICA_HUMAN	MHC class I polypeptide-related sequence A	MICA
MKKS_HUMAN	McKusick-Kaufman/Bardet-Biedl syndromes putative chaperonin	MKKS
MKS3_HUMAN	Meckelin	TMEM67
MLH3_HUMAN	DNA mismatch repair protein Mlh3	MLH3
MSHR_HUMAN	Melanocyte-stimulating hormone receptor	MC1R
MTHR_HUMAN	Methylenetetrahydrofolate reductase	MTHFR
MTRR_HUMAN	Methionine synthase reductase	MTRR
MUTYH_HUMAN	A/G-specific adenine DNA glycosylase	MUTYH
MYH14_HUMAN	Myosin-14	MYH14
MYH6_HUMAN	Myosin-6	MYH6
MYH7_HUMAN	Myosin-7	MYH7
MYO6_HUMAN	Unconventional myosin-VI	MYO6
MYOTI_HUMAN	Myotilin	MYOT
MYP0_HUMAN	Myelin protein P0	MPZ
MYPC1_HUMAN	Myosin-binding protein C, slow-type	MYBPC1
MYPR_HUMAN	Myelin proteolipid protein	PLP1
NALP1_HUMAN	NACHT, LRR and PYD domains-containing protein 1	NLRP1
NDP_HUMAN	Norrin	NDP
NDUS7_HUMAN	NADH dehydrogenase ubiquinone iron-sulfur protein 7, mitochondrial	NDUFS7
NDUV1_HUMAN	NADH dehydrogenase ubiquinone flavoprotein 1, mitochondrial	NDUFV1
NEC1_HUMAN	Neuroendocrine convertase 1	PCSK1
NEXN_HUMAN	Nexilin	NEXN
NF1_HUMAN	Neurofibromin	NF1
NFL_HUMAN	Neurofilament light polypeptide	NEFL
NOD2_HUMAN	Nucleotide-binding oligomerization domain-containing protein 2	NOD2
NOGG_HUMAN	Noggin	NOG
NPHP1_HUMAN	Nephrocystin-1	NPHP1
NPHP3_HUMAN	Nephrocystin-3	NPHP3
NPHP4_HUMAN	Nephrocystin-4	NPHP4
NPT2A_HUMAN	Sodium-dependent phosphate transport protein 2A	SLC34A1
NR0B1_HUMAN	Nuclear receptor subfamily 0 group B member 1	NR0B1
NRL_HUMAN	Neural retina-specific leucine zipper protein	NRL
NSD1_HUMAN	Histone-lysine N-methyltransferase, H3 lysine-36 and H4 lysine-20 specific	NSD1
NU2M_HUMAN	NADH-ubiquinone oxidoreductase chain 2	MT-ND2
NU3M_HUMAN	NADH-ubiquinone oxidoreductase chain 3	MT-ND3
NU4M_HUMAN	NADH-ubiquinone oxidoreductase chain 4	MT-ND4
NU5M_HUMAN	NADH-ubiquinone oxidoreductase chain 5	MT-ND5
ODPA_HUMAN	Pyruvate dehydrogenase E1 component subunit alpha, somatic form, mitochondrial	PDHA1
OFD1_HUMAN	Oral-facial-digital syndrome 1 protein	OFD1
OPA1_HUMAN	Dynamin-like 120 kDa protein, mitochondrial	OPA1
OPSR_HUMAN	Long-wave-sensitive opsin 1	OPN1LW
OTX2_HUMAN	Homeobox protein OTX2	OTX2
P5CR1_HUMAN	Pyrroline-5-carboxylate reductase 1, mitochondrial	PYCR1
PAFA_HUMAN	Platelet-activating factor acetylhydrolase	PLA2G7
PALB2_HUMAN	Partner and localizer of BRCA2	PALB2
PANK2_HUMAN	Pantothenate kinase 2, mitochondrial	PANK2
PAX4_HUMAN	Paired box protein Pax-4	PAX4
PCD15_HUMAN	Protocadherin-15	PCDH15
PDE6B_HUMAN	Rod cGMP-specific 3',5'-cyclic phosphodiesterase subunit beta	PDE6B
PDX1_HUMAN	Pancreas/duodenum homeobox protein 1	PDX1
PEO1_HUMAN	Twinkle protein, mitochondrial	PEO1
PEX1_HUMAN	Peroxisome biogenesis factor 1	PEX1
PEX16_HUMAN	Peroxisomal membrane protein PEX16	PEX16
PEX2_HUMAN	Peroxisome biogenesis factor 2	PEX2
PEX26_HUMAN	Peroxisome assembly protein 26	PEX26
PEX6_HUMAN	Peroxisome assembly factor 2	PEX6
PEX7_HUMAN	Peroxisomal targeting signal 2 receptor	PEX7
PGCA_HUMAN	Aggrecan core protein	ACAN
PGM1_HUMAN	Phosphoglucomutase-1	PGM1
PITX3_HUMAN	Pituitary homeobox 3	PITX3
PLOD2_HUMAN	Procollagen-lysine,2-oxoglutarate 5-dioxygenase 2	PLOD2
PMGT1_HUMAN	Protein O-linked-mannose beta-1,2-N-acetylglucosaminyltransferase 1	POMGNT1
PMS2_HUMAN	Mismatch repair endonuclease PMS2	PMS2
PPBT_HUMAN	Alkaline phosphatase, tissue-nonspecific isozyme	ALPL
PRAX_HUMAN	Periaxin	PRX
PRIC1_HUMAN	Prickle-like protein 1	PRICKLE1
PROM1_HUMAN	Prominin-1	PROM1
PRPH2_HUMAN	Peripherin-2	PRPH2
PRPS1_HUMAN	Ribose-phosphate pyrophosphokinase 1	PRPS1
PRRT2_HUMAN	Proline-rich transmembrane protein 2	PRRT2
PTC1_HUMAN	Protein patched homolog 1	PTCH1
PTH1R_HUMAN	Parathyroid hormone/parathyroid hormone-related peptide receptor	PTH1R
Q8WX80_HUMAN	Eyes absent homolog 1	EYA1
RA51C_HUMAN	DNA repair protein RAD51 homolog 3	RAD51C
RAG1_HUMAN	V(DJ recombination-activating protein 1	RAG1
RAX2_HUMAN	Retina and anterior neural fold homeobox protein 2	RAX2
RBGPR_HUMAN	Rab3 GTPase-activating protein non-catalytic subunit	RAB3GAP2
RIR2B_HUMAN	Ribonucleoside-diphosphate reductase subunit M2 B	RRM2B
RLBP1_HUMAN	Retinaldehyde-binding protein 1	RLBP1
RP1_HUMAN	Oxygen-regulated protein 1	RP1
RPGR_HUMAN	X-linked retinitis pigmentosa GTPase regulator	RPGR
S6A20_HUMAN	Sodium- and chloride-dependent transporter XTRP3	SLC6A20
SC6A4_HUMAN	Sodium-dependent serotonin transporter	SLC6A4
SCF_HUMAN	Kit ligand	KITLG
SCN1B_HUMAN	Sodium channel subunit beta-1	SCN1B
SCN4A_HUMAN	Sodium channel protein type 4 subunit alpha	SCN4A
SCN5A_HUMAN	Sodium channel protein type 5 subunit alpha	SCN5A
SCN8A_HUMAN	Sodium channel protein type 8 subunit alpha	SCN8A
SEM4A_HUMAN	Semaphorin-4A	SEMA4A
SEN54_HUMAN	tRNA-splicing endonuclease subunit Sen54	TSEN54
SETX_HUMAN	Probable helicase senataxin	SETX
SH2B3_HUMAN	SH2B adapter protein 3	SH2B3
SHOX_HUMAN	Short stature homeobox protein	SHOX
SLC31_HUMAN	Neutral and basic amino acid transport protein rBAT	SLC3A1
SNAI2_HUMAN	Zinc finger protein SNAI2	SNAI2
SOMA_HUMAN	Somatotropin	GH1
SOX3_HUMAN	Transcription factor SOX-3	SOX3
SOX9_HUMAN	Transcription factor SOX-9	SOX9
SPTA1_HUMAN	Spectrin alpha chain, erythrocytic 1	SPTA1
STAT4_HUMAN	Signal transducer and activator of transcription 4	STAT4
SYG_HUMAN	Glycine--tRNA ligase	GARS
TBCE_HUMAN	Tubulin-specific chaperone E	TBCE
TET2_HUMAN	Methylcytosine dioxygenase TET2	TET2
TGM1_HUMAN	Protein-glutamine gamma-glutamyltransferase K	TGM1
THYG_HUMAN	Thyroglobulin	TG
TIM8A_HUMAN	Mitochondrial import inner membrane translocase subunit Tim8 A	TIMM8A
TINF2_HUMAN	TERF1-interacting nuclear factor 2	TINF2
TLR5_HUMAN	Toll-like receptor 5	TLR5
TM216_HUMAN	Transmembrane protein 216	TMEM216
TNNT2_HUMAN	Troponin T, cardiac muscle	TNNT2
TNR11_HUMAN	Tumor necrosis factor receptor superfamily member 11A	TNFRSF11A
TPH2_HUMAN	Tryptophan 5-hydroxylase 2	TPH2
TRBM_HUMAN	Thrombomodulin	THBD
TREX1_HUMAN	Three prime repair exonuclease 1	TREX1
TRPS1_HUMAN	Zinc finger transcription factor Trps1	TRPS1
TTC8_HUMAN	Tetratricopeptide repeat protein 8	TTC8
TULP1_HUMAN	Tubby-related protein 1	TULP1
TYRO_HUMAN	Tyrosinase	TYR
TYRP1_HUMAN	5,6-dihydroxyindole-2-carboxylic acid oxidase	TYRP1
UD11_HUMAN	UDP-glucuronosyltransferase 1-1	UGT1A1
UD14_HUMAN	UDP-glucuronosyltransferase 1-4	UGT1A4
UROM_HUMAN	Uromodulin	UMOD
USH2A_HUMAN	Usherin	USH2A
VKGC_HUMAN	Vitamin K-dependent gamma-carboxylase	GGCX
VKOR1_HUMAN	Vitamin K epoxide reductase complex subunit 1	VKORC1
VPP2_HUMAN	V-type proton ATPase 116 kDa subunit a isoform 2	ATP6V0A2
VSX2_HUMAN	Visual system homeobox 2	VSX2
WFS1_HUMAN	Wolframin	WFS1
WNT4_HUMAN	Protein Wnt-4	WNT4
XRCC3_HUMAN	DNA repair protein XRCC3	XRCC3
ZEB1_HUMAN	Zinc finger E-box-binding homeobox 1	ZEB1
ZIC3_HUMAN	Zinc finger protein ZIC 3	ZIC3

## Sheet: MF-CAN disease pairs
UniprotKB ID	OMIM_ID1	OMIM_ID2	OMIM1	OMIM2
41_HUMAN	266140	611804	#266140 PYROPOIKILOCYTOSIS, HEREDITARY; HPP	#611804 ELLIPTOCYTOSIS 1; EL1
ACTS_HUMAN	161800	255310	#161800 NEMALINE MYOPATHY 3; NEM3	#255310 MYOPATHY, CONGENITAL, WITH FIBER-TYPE DISPROPORTION; CFTD
AKT1_HUMAN	114500	176920	#114500 COLORECTAL CANCER; CRC	#176920 PROTEUS SYNDROME
AKT1_HUMAN	114480	114500	#114480 BREAST CANCER	#114500 COLORECTAL CANCER; CRC
AKT1_HUMAN	114480	176920	#114480 BREAST CANCER	#176920 PROTEUS SYNDROME
ANDR_HUMAN	312300	313200	#312300 ANDROGEN INSENSITIVITY, PARTIAL; PAIS	#313200 SPINAL AND BULBAR MUSCULAR ATROPHY, X-LINKED 1; SMAX1
ANDR_HUMAN	300068	313200	#300068 ANDROGEN INSENSITIVITY SYNDROME; AIS	#313200 SPINAL AND BULBAR MUSCULAR ATROPHY, X-LINKED 1; SMAX1
ANDR_HUMAN	300068	312300	#300068 ANDROGEN INSENSITIVITY SYNDROME; AIS	#312300 ANDROGEN INSENSITIVITY, PARTIAL; PAIS
ATR_HUMAN	210600	614564	#210600 SECKEL SYNDROME 1; SCKL1	#614564 CUTANEOUS TELANGIECTASIA AND CANCER SYNDROME, FAMILIAL; FCTCS
BRCA1_HUMAN	114480	614320	#114480 BREAST CANCER	#614320 PANCREATIC CANCER, SUSCEPTIBILITY TO, 4; PNCA4
BRCA1_HUMAN	167000	604370	#167000 OVARIAN CANCER	#604370 BREAST-OVARIAN CANCER, FAMILIAL, SUSCEPTIBILITY TO, 1; BROVCA1
BRCA1_HUMAN	167000	614320	#167000 OVARIAN CANCER	#614320 PANCREATIC CANCER, SUSCEPTIBILITY TO, 4; PNCA4
BRCA1_HUMAN	604370	614320	#604370 BREAST-OVARIAN CANCER, FAMILIAL, SUSCEPTIBILITY TO, 1; BROVCA1	#614320 PANCREATIC CANCER, SUSCEPTIBILITY TO, 4; PNCA4
BRCA1_HUMAN	114480	604370	#114480 BREAST CANCER	#604370 BREAST-OVARIAN CANCER, FAMILIAL, SUSCEPTIBILITY TO, 1; BROVCA1
BRCA1_HUMAN	114480	167000	#114480 BREAST CANCER	#167000 OVARIAN CANCER
BTK_HUMAN	300755	307200	#300755 AGAMMAGLOBULINEMIA, X-LINKED; XLA	#307200 ISOLATED GROWTH HORMONE DEFICIENCY, TYPE III; IGHD3
BUB1B_HUMAN	176430	257300	#176430 PREMATURE CHROMATID SEPARATION TRAIT; PCS	#257300 MOSAIC VARIEGATED ANEUPLOIDY SYNDROME 1; MVA1
CAC1A_HUMAN	141500	183086	#141500 MIGRAINE, FAMILIAL HEMIPLEGIC, 1; FHM1	#183086 SPINOCEREBELLAR ATAXIA 6; SCA6
CAC1A_HUMAN	108500	141500	#108500 EPISODIC ATAXIA, TYPE 2; EA2	#141500 MIGRAINE, FAMILIAL HEMIPLEGIC, 1; FHM1
CAC1A_HUMAN	108500	183086	#108500 EPISODIC ATAXIA, TYPE 2; EA2	#183086 SPINOCEREBELLAR ATAXIA 6; SCA6
CADH1_HUMAN	167000	608089	#167000 OVARIAN CANCER	#608089 ENDOMETRIAL CANCER
CADH1_HUMAN	137215	167000	#137215 GASTRIC CANCER, HEREDITARY DIFFUSE; HDGC	#167000 OVARIAN CANCER
CADH1_HUMAN	137215	608089	#137215 GASTRIC CANCER, HEREDITARY DIFFUSE; HDGC	#608089 ENDOMETRIAL CANCER
CASP8_HUMAN	211980	607271	#211980 LUNG CANCER	#607271 CASPASE 8 DEFICIENCY
CASPA_HUMAN	605027	613659	#605027 LYMPHOMA, NON-HODGKIN, FAMILIAL	#613659 GASTRIC CANCER
CASPA_HUMAN	603909	613659	#603909 AUTOIMMUNE LYMPHOPROLIFERATIVE SYNDROME, TYPE IIA; ALPS2A	#613659 GASTRIC CANCER
CASPA_HUMAN	603909	605027	#603909 AUTOIMMUNE LYMPHOPROLIFERATIVE SYNDROME, TYPE IIA; ALPS2A	#605027 LYMPHOMA, NON-HODGKIN, FAMILIAL
CTNB1_HUMAN	114500	167000	#114500 COLORECTAL CANCER; CRC	#167000 OVARIAN CANCER
CTNB1_HUMAN	156240	167000	#156240 MESOTHELIOMA, MALIGNANT; MESOM	#167000 OVARIAN CANCER
CTNB1_HUMAN	114500	156240	#114500 COLORECTAL CANCER; CRC	#156240 MESOTHELIOMA, MALIGNANT; MESOM
CTNB1_HUMAN	155255	156240	#155255 MEDULLOBLASTOMA; MDB	#156240 MESOTHELIOMA, MALIGNANT; MESOM
CTNB1_HUMAN	132600	156240	#132600 PILOMATRIXOMA	#156240 MESOTHELIOMA, MALIGNANT; MESOM
CTNB1_HUMAN	114500	155255	#114500 COLORECTAL CANCER; CRC	#155255 MEDULLOBLASTOMA; MDB
CTNB1_HUMAN	114500	132600	#114500 COLORECTAL CANCER; CRC	#132600 PILOMATRIXOMA
CTNB1_HUMAN	155255	167000	#155255 MEDULLOBLASTOMA; MDB	#167000 OVARIAN CANCER
CTNB1_HUMAN	132600	155255	#132600 PILOMATRIXOMA	#155255 MEDULLOBLASTOMA; MDB
CTNB1_HUMAN	132600	167000	#132600 PILOMATRIXOMA	#167000 OVARIAN CANCER
CXA1_HUMAN	186100	234100	#186100 SYNDACTYLY, TYPE III	%234100 HALLERMANN-STREIFF SYNDROME; HSS
CXA1_HUMAN	186100	241550	#186100 SYNDACTYLY, TYPE III	#241550 HYPOPLASTIC LEFT HEART SYNDROME 1; HLHS1
CXA1_HUMAN	186100	600309	#186100 SYNDACTYLY, TYPE III	#600309 ATRIOVENTRICULAR SEPTAL DEFECT 3; AVSD3
CXA1_HUMAN	186100	257850	#186100 SYNDACTYLY, TYPE III	#257850 OCULODENTODIGITAL DYSPLASIA, AUTOSOMAL RECESSIVE
CXA1_HUMAN	257850	600309	#257850 OCULODENTODIGITAL DYSPLASIA, AUTOSOMAL RECESSIVE	#600309 ATRIOVENTRICULAR SEPTAL DEFECT 3; AVSD3
CXA1_HUMAN	234100	241550	%234100 HALLERMANN-STREIFF SYNDROME; HSS	#241550 HYPOPLASTIC LEFT HEART SYNDROME 1; HLHS1
CXA1_HUMAN	234100	600309	%234100 HALLERMANN-STREIFF SYNDROME; HSS	#600309 ATRIOVENTRICULAR SEPTAL DEFECT 3; AVSD3
CXA1_HUMAN	234100	257850	%234100 HALLERMANN-STREIFF SYNDROME; HSS	#257850 OCULODENTODIGITAL DYSPLASIA, AUTOSOMAL RECESSIVE
CXA1_HUMAN	241550	257850	#241550 HYPOPLASTIC LEFT HEART SYNDROME 1; HLHS1	#257850 OCULODENTODIGITAL DYSPLASIA, AUTOSOMAL RECESSIVE
CXA1_HUMAN	164200	186100	#164200 OCULODENTODIGITAL DYSPLASIA; ODDD	#186100 SYNDACTYLY, TYPE III
CXA1_HUMAN	164200	241550	#164200 OCULODENTODIGITAL DYSPLASIA; ODDD	#241550 HYPOPLASTIC LEFT HEART SYNDROME 1; HLHS1
CXA1_HUMAN	164200	600309	#164200 OCULODENTODIGITAL DYSPLASIA; ODDD	#600309 ATRIOVENTRICULAR SEPTAL DEFECT 3; AVSD3
CXA1_HUMAN	164200	257850	#164200 OCULODENTODIGITAL DYSPLASIA; ODDD	#257850 OCULODENTODIGITAL DYSPLASIA, AUTOSOMAL RECESSIVE
CXA1_HUMAN	241550	600309	#241550 HYPOPLASTIC LEFT HEART SYNDROME 1; HLHS1	#600309 ATRIOVENTRICULAR SEPTAL DEFECT 3; AVSD3
CXA1_HUMAN	164200	234100	#164200 OCULODENTODIGITAL DYSPLASIA; ODDD	%234100 HALLERMANN-STREIFF SYNDROME; HSS
DMD_HUMAN	300376	302045	#300376 MUSCULAR DYSTROPHY, BECKER TYPE; BMD	#302045 CARDIOMYOPATHY, DILATED, 3B; CMD3B
DMD_HUMAN	302045	310200	#302045 CARDIOMYOPATHY, DILATED, 3B; CMD3B	#310200 MUSCULAR DYSTROPHY, DUCHENNE TYPE; DMD
DMD_HUMAN	300376	310200	#300376 MUSCULAR DYSTROPHY, BECKER TYPE; BMD	#310200 MUSCULAR DYSTROPHY, DUCHENNE TYPE; DMD
ERBB2_HUMAN	137215	137800	#137215 GASTRIC CANCER, HEREDITARY DIFFUSE; HDGC	#137800 GLIOMA SUSCEPTIBILITY 1; GLM1
ERBB2_HUMAN	137215	167000	#137215 GASTRIC CANCER, HEREDITARY DIFFUSE; HDGC	#167000 OVARIAN CANCER
ERBB2_HUMAN	137215	211980	#137215 GASTRIC CANCER, HEREDITARY DIFFUSE; HDGC	#211980 LUNG CANCER
ERBB2_HUMAN	137215	613659	#137215 GASTRIC CANCER, HEREDITARY DIFFUSE; HDGC	#613659 GASTRIC CANCER
ERBB2_HUMAN	137800	167000	#137800 GLIOMA SUSCEPTIBILITY 1; GLM1	#167000 OVARIAN CANCER
ERBB2_HUMAN	137800	211980	#137800 GLIOMA SUSCEPTIBILITY 1; GLM1	#211980 LUNG CANCER
ERBB2_HUMAN	137800	613659	#137800 GLIOMA SUSCEPTIBILITY 1; GLM1	#613659 GASTRIC CANCER
ERBB2_HUMAN	167000	211980	#167000 OVARIAN CANCER	#211980 LUNG CANCER
ERBB2_HUMAN	167000	613659	#167000 OVARIAN CANCER	#613659 GASTRIC CANCER
ERBB2_HUMAN	211980	613659	#211980 LUNG CANCER	#613659 GASTRIC CANCER
EWS_HUMAN	612160	612219	#612160 HISTIOCYTOMA, ANGIOMATOID FIBROUS	#612219 EWING SARCOMA; ES
FLNA_HUMAN	300321	300537	#300321 FG SYNDROME 2; FGS2	#300537 HETEROTOPIA, PERIVENTRICULAR, EHLERS-DANLOS VARIANT
FLNA_HUMAN	300321	311300	#300321 FG SYNDROME 2; FGS2	#311300 OTOPALATODIGITAL SYNDROME, TYPE I; OPD1
FLNA_HUMAN	300537	309350	#300537 HETEROTOPIA, PERIVENTRICULAR, EHLERS-DANLOS VARIANT	#309350 MELNICK-NEEDLES SYNDROME; MNS
FLNA_HUMAN	300048	300321	#300048 INTESTINAL PSEUDOOBSTRUCTION, NEURONAL, CHRONIC IDIOPATHIC, X-LINKED	#300321 FG SYNDROME 2; FGS2
FLNA_HUMAN	300537	305620	#300537 HETEROTOPIA, PERIVENTRICULAR, EHLERS-DANLOS VARIANT	#305620 FRONTOMETAPHYSEAL DYSPLASIA; FMD
FLNA_HUMAN	300537	314400	#300537 HETEROTOPIA, PERIVENTRICULAR, EHLERS-DANLOS VARIANT	#314400 CARDIAC VALVULAR DYSPLASIA, X-LINKED; CVD1
FLNA_HUMAN	300244	300321	#300244 TERMINAL OSSEOUS DYSPLASIA; TOD	#300321 FG SYNDROME 2; FGS2
FLNA_HUMAN	300048	300537	#300048 INTESTINAL PSEUDOOBSTRUCTION, NEURONAL, CHRONIC IDIOPATHIC, X-LINKED	#300537 HETEROTOPIA, PERIVENTRICULAR, EHLERS-DANLOS VARIANT
FLNA_HUMAN	300244	300537	#300244 TERMINAL OSSEOUS DYSPLASIA; TOD	#300537 HETEROTOPIA, PERIVENTRICULAR, EHLERS-DANLOS VARIANT
FLNA_HUMAN	300048	309350	#300048 INTESTINAL PSEUDOOBSTRUCTION, NEURONAL, CHRONIC IDIOPATHIC, X-LINKED	#309350 MELNICK-NEEDLES SYNDROME; MNS
FLNA_HUMAN	300244	309350	#300244 TERMINAL OSSEOUS DYSPLASIA; TOD	#309350 MELNICK-NEEDLES SYNDROME; MNS
FLNA_HUMAN	300048	305620	#300048 INTESTINAL PSEUDOOBSTRUCTION, NEURONAL, CHRONIC IDIOPATHIC, X-LINKED	#305620 FRONTOMETAPHYSEAL DYSPLASIA; FMD
FLNA_HUMAN	300244	305620	#300244 TERMINAL OSSEOUS DYSPLASIA; TOD	#305620 FRONTOMETAPHYSEAL DYSPLASIA; FMD
FLNA_HUMAN	300048	314400	#300048 INTESTINAL PSEUDOOBSTRUCTION, NEURONAL, CHRONIC IDIOPATHIC, X-LINKED	#314400 CARDIAC VALVULAR DYSPLASIA, X-LINKED; CVD1
FLNA_HUMAN	300244	314400	#300244 TERMINAL OSSEOUS DYSPLASIA; TOD	#314400 CARDIAC VALVULAR DYSPLASIA, X-LINKED; CVD1
FLNA_HUMAN	300048	311300	#300048 INTESTINAL PSEUDOOBSTRUCTION, NEURONAL, CHRONIC IDIOPATHIC, X-LINKED	#311300 OTOPALATODIGITAL SYNDROME, TYPE I; OPD1
FLNA_HUMAN	300244	311300	#300244 TERMINAL OSSEOUS DYSPLASIA; TOD	#311300 OTOPALATODIGITAL SYNDROME, TYPE I; OPD1
FLNA_HUMAN	300048	300049	#300048 INTESTINAL PSEUDOOBSTRUCTION, NEURONAL, CHRONIC IDIOPATHIC, X-LINKED	#300049 HETEROTOPIA, PERIVENTRICULAR, X-LINKED DOMINANT
FLNA_HUMAN	300048	304120	#300048 INTESTINAL PSEUDOOBSTRUCTION, NEURONAL, CHRONIC IDIOPATHIC, X-LINKED	#304120 OTOPALATODIGITAL SYNDROME, TYPE II; OPD2
FLNA_HUMAN	300244	304120	#300244 TERMINAL OSSEOUS DYSPLASIA; TOD	#304120 OTOPALATODIGITAL SYNDROME, TYPE II; OPD2
FLNA_HUMAN	300048	300244	#300048 INTESTINAL PSEUDOOBSTRUCTION, NEURONAL, CHRONIC IDIOPATHIC, X-LINKED	#300244 TERMINAL OSSEOUS DYSPLASIA; TOD
FLNA_HUMAN	309350	311300	#309350 MELNICK-NEEDLES SYNDROME; MNS	#311300 OTOPALATODIGITAL SYNDROME, TYPE I; OPD1
FLNA_HUMAN	305620	311300	#305620 FRONTOMETAPHYSEAL DYSPLASIA; FMD	#311300 OTOPALATODIGITAL SYNDROME, TYPE I; OPD1
FLNA_HUMAN	311300	314400	#311300 OTOPALATODIGITAL SYNDROME, TYPE I; OPD1	#314400 CARDIAC VALVULAR DYSPLASIA, X-LINKED; CVD1
FLNA_HUMAN	300049	300244	#300049 HETEROTOPIA, PERIVENTRICULAR, X-LINKED DOMINANT	#300244 TERMINAL OSSEOUS DYSPLASIA; TOD
FLNA_HUMAN	300321	309350	#300321 FG SYNDROME 2; FGS2	#309350 MELNICK-NEEDLES SYNDROME; MNS
FLNA_HUMAN	300321	305620	#300321 FG SYNDROME 2; FGS2	#305620 FRONTOMETAPHYSEAL DYSPLASIA; FMD
FLNA_HUMAN	300321	314400	#300321 FG SYNDROME 2; FGS2	#314400 CARDIAC VALVULAR DYSPLASIA, X-LINKED; CVD1
FLNA_HUMAN	300321	304120	#300321 FG SYNDROME 2; FGS2	#304120 OTOPALATODIGITAL SYNDROME, TYPE II; OPD2
FLNA_HUMAN	300537	311300	#300537 HETEROTOPIA, PERIVENTRICULAR, EHLERS-DANLOS VARIANT	#311300 OTOPALATODIGITAL SYNDROME, TYPE I; OPD1
FLNA_HUMAN	300537	304120	#300537 HETEROTOPIA, PERIVENTRICULAR, EHLERS-DANLOS VARIANT	#304120 OTOPALATODIGITAL SYNDROME, TYPE II; OPD2
FLNA_HUMAN	304120	309350	#304120 OTOPALATODIGITAL SYNDROME, TYPE II; OPD2	#309350 MELNICK-NEEDLES SYNDROME; MNS
FLNA_HUMAN	304120	305620	#304120 OTOPALATODIGITAL SYNDROME, TYPE II; OPD2	#305620 FRONTOMETAPHYSEAL DYSPLASIA; FMD
FLNA_HUMAN	304120	314400	#304120 OTOPALATODIGITAL SYNDROME, TYPE II; OPD2	#314400 CARDIAC VALVULAR DYSPLASIA, X-LINKED; CVD1
FLNA_HUMAN	309350	314400	#309350 MELNICK-NEEDLES SYNDROME; MNS	#314400 CARDIAC VALVULAR DYSPLASIA, X-LINKED; CVD1
FLNA_HUMAN	305620	309350	#305620 FRONTOMETAPHYSEAL DYSPLASIA; FMD	#309350 MELNICK-NEEDLES SYNDROME; MNS
FLNA_HUMAN	305620	314400	#305620 FRONTOMETAPHYSEAL DYSPLASIA; FMD	#314400 CARDIAC VALVULAR DYSPLASIA, X-LINKED; CVD1
FLNA_HUMAN	300049	300321	#300049 HETEROTOPIA, PERIVENTRICULAR, X-LINKED DOMINANT	#300321 FG SYNDROME 2; FGS2
FLNA_HUMAN	300049	300537	#300049 HETEROTOPIA, PERIVENTRICULAR, X-LINKED DOMINANT	#300537 HETEROTOPIA, PERIVENTRICULAR, EHLERS-DANLOS VARIANT
FLNA_HUMAN	300049	309350	#300049 HETEROTOPIA, PERIVENTRICULAR, X-LINKED DOMINANT	#309350 MELNICK-NEEDLES SYNDROME; MNS
FLNA_HUMAN	300049	305620	#300049 HETEROTOPIA, PERIVENTRICULAR, X-LINKED DOMINANT	#305620 FRONTOMETAPHYSEAL DYSPLASIA; FMD
FLNA_HUMAN	300049	314400	#300049 HETEROTOPIA, PERIVENTRICULAR, X-LINKED DOMINANT	#314400 CARDIAC VALVULAR DYSPLASIA, X-LINKED; CVD1
FLNA_HUMAN	300049	311300	#300049 HETEROTOPIA, PERIVENTRICULAR, X-LINKED DOMINANT	#311300 OTOPALATODIGITAL SYNDROME, TYPE I; OPD1
FLNA_HUMAN	300049	304120	#300049 HETEROTOPIA, PERIVENTRICULAR, X-LINKED DOMINANT	#304120 OTOPALATODIGITAL SYNDROME, TYPE II; OPD2
FLNA_HUMAN	304120	311300	#304120 OTOPALATODIGITAL SYNDROME, TYPE II; OPD2	#311300 OTOPALATODIGITAL SYNDROME, TYPE I; OPD1
GNAS1_HUMAN	139320	219080	+139320 GNAS COMPLEX LOCUS; GNAS	#219080 ACTH-INDEPENDENT MACRONODULAR ADRENAL HYPERPLASIA; AIMAH
GNAS1_HUMAN	139320	603233	+139320 GNAS COMPLEX LOCUS; GNAS	#603233 PSEUDOHYPOPARATHYROIDISM, TYPE IB; PHP1B
GNAS1_HUMAN	139320	612462	+139320 GNAS COMPLEX LOCUS; GNAS	#612462 PSEUDOHYPOPARATHYROIDISM, TYPE IC; PHP1C
GNAS1_HUMAN	219080	603233	#219080 ACTH-INDEPENDENT MACRONODULAR ADRENAL HYPERPLASIA; AIMAH	#603233 PSEUDOHYPOPARATHYROIDISM, TYPE IB; PHP1B
GNAS1_HUMAN	219080	612462	#219080 ACTH-INDEPENDENT MACRONODULAR ADRENAL HYPERPLASIA; AIMAH	#612462 PSEUDOHYPOPARATHYROIDISM, TYPE IC; PHP1C
GNAS1_HUMAN	603233	612462	#603233 PSEUDOHYPOPARATHYROIDISM, TYPE IB; PHP1B	#612462 PSEUDOHYPOPARATHYROIDISM, TYPE IC; PHP1C
IL2RG_HUMAN	300400	312863	#300400 SEVERE COMBINED IMMUNODEFICIENCY, X-LINKED; SCIDX1	#312863 COMBINED IMMUNODEFICIENCY, X-LINKED; CIDX
INSR_HUMAN	125853	609968	#125853 DIABETES MELLITUS, NONINSULIN-DEPENDENT; NIDDM	#609968 HYPERINSULINEMIC HYPOGLYCEMIA, FAMILIAL, 5; HHF5
INSR_HUMAN	125853	246200	#125853 DIABETES MELLITUS, NONINSULIN-DEPENDENT; NIDDM	#246200 DONOHUE SYNDROME
INSR_HUMAN	125853	610549	#125853 DIABETES MELLITUS, NONINSULIN-DEPENDENT; NIDDM	#610549 DIABETES MELLITUS, INSULIN-RESISTANT, WITH ACANTHOSIS NIGRICANS
INSR_HUMAN	246200	609968	#246200 DONOHUE SYNDROME	#609968 HYPERINSULINEMIC HYPOGLYCEMIA, FAMILIAL, 5; HHF5
INSR_HUMAN	262190	609968	#262190 PINEAL HYPERPLASIA, INSULIN-RESISTANT DIABETES MELLITUS, AND SOMATIC	#609968 HYPERINSULINEMIC HYPOGLYCEMIA, FAMILIAL, 5; HHF5
INSR_HUMAN	609968	610549	#609968 HYPERINSULINEMIC HYPOGLYCEMIA, FAMILIAL, 5; HHF5	#610549 DIABETES MELLITUS, INSULIN-RESISTANT, WITH ACANTHOSIS NIGRICANS
INSR_HUMAN	246200	610549	#246200 DONOHUE SYNDROME	#610549 DIABETES MELLITUS, INSULIN-RESISTANT, WITH ACANTHOSIS NIGRICANS
INSR_HUMAN	262190	610549	#262190 PINEAL HYPERPLASIA, INSULIN-RESISTANT DIABETES MELLITUS, AND SOMATIC	#610549 DIABETES MELLITUS, INSULIN-RESISTANT, WITH ACANTHOSIS NIGRICANS
INSR_HUMAN	246200	262190	#246200 DONOHUE SYNDROME	#262190 PINEAL HYPERPLASIA, INSULIN-RESISTANT DIABETES MELLITUS, AND SOMATIC
INSR_HUMAN	125853	262190	#125853 DIABETES MELLITUS, NONINSULIN-DEPENDENT; NIDDM	#262190 PINEAL HYPERPLASIA, INSULIN-RESISTANT DIABETES MELLITUS, AND SOMATIC
JAK2_HUMAN	263300	600880	#263300 POLYCYTHEMIA VERA	#600880 BUDD-CHIARI SYNDROME; BDCHS
JAK2_HUMAN	254450	263300	#254450 MYELOFIBROSIS	#263300 POLYCYTHEMIA VERA
JAK2_HUMAN	254450	614521	#254450 MYELOFIBROSIS	#614521 THROMBOCYTHEMIA 3; THCYT3
JAK2_HUMAN	600880	614521	#600880 BUDD-CHIARI SYNDROME; BDCHS	#614521 THROMBOCYTHEMIA 3; THCYT3
JAK2_HUMAN	254450	601626	#254450 MYELOFIBROSIS	#601626 LEUKEMIA, ACUTE MYELOID; AML
JAK2_HUMAN	600880	601626	#600880 BUDD-CHIARI SYNDROME; BDCHS	#601626 LEUKEMIA, ACUTE MYELOID; AML
JAK2_HUMAN	254450	600880	#254450 MYELOFIBROSIS	#600880 BUDD-CHIARI SYNDROME; BDCHS
JAK2_HUMAN	601626	614521	#601626 LEUKEMIA, ACUTE MYELOID; AML	#614521 THROMBOCYTHEMIA 3; THCYT3
JAK2_HUMAN	263300	614521	#263300 POLYCYTHEMIA VERA	#614521 THROMBOCYTHEMIA 3; THCYT3
JAK2_HUMAN	263300	601626	#263300 POLYCYTHEMIA VERA	#601626 LEUKEMIA, ACUTE MYELOID; AML
KAP0_HUMAN	255960	610489	#255960 MYXOMA, INTRACARDIAC	#610489 PIGMENTED NODULAR ADRENOCORTICAL DISEASE, PRIMARY, 1; PPNAD1
KAP0_HUMAN	160980	255960	#160980 CARNEY COMPLEX, TYPE 1; CNC1	#255960 MYXOMA, INTRACARDIAC
KAP0_HUMAN	160980	610489	#160980 CARNEY COMPLEX, TYPE 1; CNC1	#610489 PIGMENTED NODULAR ADRENOCORTICAL DISEASE, PRIMARY, 1; PPNAD1
KAP0_HUMAN	101800	255960	#101800 ACRODYSOSTOSIS 1, WITH OR WITHOUT HORMONE RESISTANCE; ACRDYS1	#255960 MYXOMA, INTRACARDIAC
KAP0_HUMAN	101800	610489	#101800 ACRODYSOSTOSIS 1, WITH OR WITHOUT HORMONE RESISTANCE; ACRDYS1	#610489 PIGMENTED NODULAR ADRENOCORTICAL DISEASE, PRIMARY, 1; PPNAD1
KAP0_HUMAN	101800	160980	#101800 ACRODYSOSTOSIS 1, WITH OR WITHOUT HORMONE RESISTANCE; ACRDYS1	#160980 CARNEY COMPLEX, TYPE 1; CNC1
LMNA_HUMAN	605588	610140	#605588 CHARCOT-MARIE-TOOTH DISEASE, AXONAL, TYPE 2B1; CMT2B1	#610140 HEART-HAND SYNDROME, SLOVENIAN TYPE
LMNA_HUMAN	151660	275210	#151660 LIPODYSTROPHY, FAMILIAL PARTIAL, TYPE 2; FPLD2	#275210 RESTRICTIVE DERMOPATHY, LETHAL
LMNA_HUMAN	151660	610140	#151660 LIPODYSTROPHY, FAMILIAL PARTIAL, TYPE 2; FPLD2	#610140 HEART-HAND SYNDROME, SLOVENIAN TYPE
LMNA_HUMAN	159001	176670	#159001 MUSCULAR DYSTROPHY, LIMB-GIRDLE, TYPE 1B; LGMD1B	#176670 HUTCHINSON-GILFORD PROGERIA SYNDROME; HGPS
LMNA_HUMAN	159001	275210	#159001 MUSCULAR DYSTROPHY, LIMB-GIRDLE, TYPE 1B; LGMD1B	#275210 RESTRICTIVE DERMOPATHY, LETHAL
LMNA_HUMAN	159001	610140	#159001 MUSCULAR DYSTROPHY, LIMB-GIRDLE, TYPE 1B; LGMD1B	#610140 HEART-HAND SYNDROME, SLOVENIAN TYPE
LMNA_HUMAN	212112	248370	#212112 CARDIOMYOPATHY, DILATED, WITH HYPERGONADOTROPIC HYPOGONADISM	#248370 MANDIBULOACRAL DYSPLASIA WITH TYPE A LIPODYSTROPHY; MADA
LMNA_HUMAN	212112	275210	#212112 CARDIOMYOPATHY, DILATED, WITH HYPERGONADOTROPIC HYPOGONADISM	#275210 RESTRICTIVE DERMOPATHY, LETHAL
LMNA_HUMAN	212112	610140	#212112 CARDIOMYOPATHY, DILATED, WITH HYPERGONADOTROPIC HYPOGONADISM	#610140 HEART-HAND SYNDROME, SLOVENIAN TYPE
LMNA_HUMAN	115200	275210	#115200 CARDIOMYOPATHY, DILATED, 1A; CMD1A	#275210 RESTRICTIVE DERMOPATHY, LETHAL
LMNA_HUMAN	115200	610140	#115200 CARDIOMYOPATHY, DILATED, 1A; CMD1A	#610140 HEART-HAND SYNDROME, SLOVENIAN TYPE
LMNA_HUMAN	275210	605588	#275210 RESTRICTIVE DERMOPATHY, LETHAL	#605588 CHARCOT-MARIE-TOOTH DISEASE, AXONAL, TYPE 2B1; CMT2B1
LMNA_HUMAN	248370	605588	#248370 MANDIBULOACRAL DYSPLASIA WITH TYPE A LIPODYSTROPHY; MADA	#605588 CHARCOT-MARIE-TOOTH DISEASE, AXONAL, TYPE 2B1; CMT2B1
LMNA_HUMAN	248370	275210	#248370 MANDIBULOACRAL DYSPLASIA WITH TYPE A LIPODYSTROPHY; MADA	#275210 RESTRICTIVE DERMOPATHY, LETHAL
LMNA_HUMAN	248370	610140	#248370 MANDIBULOACRAL DYSPLASIA WITH TYPE A LIPODYSTROPHY; MADA	#610140 HEART-HAND SYNDROME, SLOVENIAN TYPE
LMNA_HUMAN	275210	613205	#275210 RESTRICTIVE DERMOPATHY, LETHAL	#613205 MUSCULAR DYSTROPHY, CONGENITAL, LMNA-RELATED
LMNA_HUMAN	610140	613205	#610140 HEART-HAND SYNDROME, SLOVENIAN TYPE	#613205 MUSCULAR DYSTROPHY, CONGENITAL, LMNA-RELATED
LMNA_HUMAN	181350	275210	#181350 EMERY-DREIFUSS MUSCULAR DYSTROPHY 2, AUTOSOMAL DOMINANT; EDMD2	#275210 RESTRICTIVE DERMOPATHY, LETHAL
LMNA_HUMAN	275210	610140	#275210 RESTRICTIVE DERMOPATHY, LETHAL	#610140 HEART-HAND SYNDROME, SLOVENIAN TYPE
LMNA_HUMAN	181350	610140	#181350 EMERY-DREIFUSS MUSCULAR DYSTROPHY 2, AUTOSOMAL DOMINANT; EDMD2	#610140 HEART-HAND SYNDROME, SLOVENIAN TYPE
LMNA_HUMAN	176670	275210	#176670 HUTCHINSON-GILFORD PROGERIA SYNDROME; HGPS	#275210 RESTRICTIVE DERMOPATHY, LETHAL
LMNA_HUMAN	176670	610140	#176670 HUTCHINSON-GILFORD PROGERIA SYNDROME; HGPS	#610140 HEART-HAND SYNDROME, SLOVENIAN TYPE
LMNA_HUMAN	605588	613205	#605588 CHARCOT-MARIE-TOOTH DISEASE, AXONAL, TYPE 2B1; CMT2B1	#613205 MUSCULAR DYSTROPHY, CONGENITAL, LMNA-RELATED
LMNA_HUMAN	151660	605588	#151660 LIPODYSTROPHY, FAMILIAL PARTIAL, TYPE 2; FPLD2	#605588 CHARCOT-MARIE-TOOTH DISEASE, AXONAL, TYPE 2B1; CMT2B1
LMNA_HUMAN	151660	159001	#151660 LIPODYSTROPHY, FAMILIAL PARTIAL, TYPE 2; FPLD2	#159001 MUSCULAR DYSTROPHY, LIMB-GIRDLE, TYPE 1B; LGMD1B
LMNA_HUMAN	151660	212112	#151660 LIPODYSTROPHY, FAMILIAL PARTIAL, TYPE 2; FPLD2	#212112 CARDIOMYOPATHY, DILATED, WITH HYPERGONADOTROPIC HYPOGONADISM
LMNA_HUMAN	151660	613205	#151660 LIPODYSTROPHY, FAMILIAL PARTIAL, TYPE 2; FPLD2	#613205 MUSCULAR DYSTROPHY, CONGENITAL, LMNA-RELATED
LMNA_HUMAN	159001	605588	#159001 MUSCULAR DYSTROPHY, LIMB-GIRDLE, TYPE 1B; LGMD1B	#605588 CHARCOT-MARIE-TOOTH DISEASE, AXONAL, TYPE 2B1; CMT2B1
LMNA_HUMAN	159001	212112	#159001 MUSCULAR DYSTROPHY, LIMB-GIRDLE, TYPE 1B; LGMD1B	#212112 CARDIOMYOPATHY, DILATED, WITH HYPERGONADOTROPIC HYPOGONADISM
LMNA_HUMAN	159001	248370	#159001 MUSCULAR DYSTROPHY, LIMB-GIRDLE, TYPE 1B; LGMD1B	#248370 MANDIBULOACRAL DYSPLASIA WITH TYPE A LIPODYSTROPHY; MADA
LMNA_HUMAN	159001	613205	#159001 MUSCULAR DYSTROPHY, LIMB-GIRDLE, TYPE 1B; LGMD1B	#613205 MUSCULAR DYSTROPHY, CONGENITAL, LMNA-RELATED
LMNA_HUMAN	212112	605588	#212112 CARDIOMYOPATHY, DILATED, WITH HYPERGONADOTROPIC HYPOGONADISM	#605588 CHARCOT-MARIE-TOOTH DISEASE, AXONAL, TYPE 2B1; CMT2B1
LMNA_HUMAN	212112	613205	#212112 CARDIOMYOPATHY, DILATED, WITH HYPERGONADOTROPIC HYPOGONADISM	#613205 MUSCULAR DYSTROPHY, CONGENITAL, LMNA-RELATED
LMNA_HUMAN	115200	605588	#115200 CARDIOMYOPATHY, DILATED, 1A; CMD1A	#605588 CHARCOT-MARIE-TOOTH DISEASE, AXONAL, TYPE 2B1; CMT2B1
LMNA_HUMAN	115200	159001	#115200 CARDIOMYOPATHY, DILATED, 1A; CMD1A	#159001 MUSCULAR DYSTROPHY, LIMB-GIRDLE, TYPE 1B; LGMD1B
LMNA_HUMAN	115200	212112	#115200 CARDIOMYOPATHY, DILATED, 1A; CMD1A	#212112 CARDIOMYOPATHY, DILATED, WITH HYPERGONADOTROPIC HYPOGONADISM
LMNA_HUMAN	115200	613205	#115200 CARDIOMYOPATHY, DILATED, 1A; CMD1A	#613205 MUSCULAR DYSTROPHY, CONGENITAL, LMNA-RELATED
LMNA_HUMAN	248370	613205	#248370 MANDIBULOACRAL DYSPLASIA WITH TYPE A LIPODYSTROPHY; MADA	#613205 MUSCULAR DYSTROPHY, CONGENITAL, LMNA-RELATED
LMNA_HUMAN	181350	605588	#181350 EMERY-DREIFUSS MUSCULAR DYSTROPHY 2, AUTOSOMAL DOMINANT; EDMD2	#605588 CHARCOT-MARIE-TOOTH DISEASE, AXONAL, TYPE 2B1; CMT2B1
LMNA_HUMAN	181350	212112	#181350 EMERY-DREIFUSS MUSCULAR DYSTROPHY 2, AUTOSOMAL DOMINANT; EDMD2	#212112 CARDIOMYOPATHY, DILATED, WITH HYPERGONADOTROPIC HYPOGONADISM
LMNA_HUMAN	176670	605588	#176670 HUTCHINSON-GILFORD PROGERIA SYNDROME; HGPS	#605588 CHARCOT-MARIE-TOOTH DISEASE, AXONAL, TYPE 2B1; CMT2B1
LMNA_HUMAN	176670	212112	#176670 HUTCHINSON-GILFORD PROGERIA SYNDROME; HGPS	#212112 CARDIOMYOPATHY, DILATED, WITH HYPERGONADOTROPIC HYPOGONADISM
LMNA_HUMAN	176670	613205	#176670 HUTCHINSON-GILFORD PROGERIA SYNDROME; HGPS	#613205 MUSCULAR DYSTROPHY, CONGENITAL, LMNA-RELATED
LMNA_HUMAN	151660	248370	#151660 LIPODYSTROPHY, FAMILIAL PARTIAL, TYPE 2; FPLD2	#248370 MANDIBULOACRAL DYSPLASIA WITH TYPE A LIPODYSTROPHY; MADA
LMNA_HUMAN	151660	181350	#151660 LIPODYSTROPHY, FAMILIAL PARTIAL, TYPE 2; FPLD2	#181350 EMERY-DREIFUSS MUSCULAR DYSTROPHY 2, AUTOSOMAL DOMINANT; EDMD2
LMNA_HUMAN	151660	176670	#151660 LIPODYSTROPHY, FAMILIAL PARTIAL, TYPE 2; FPLD2	#176670 HUTCHINSON-GILFORD PROGERIA SYNDROME; HGPS
LMNA_HUMAN	159001	181350	#159001 MUSCULAR DYSTROPHY, LIMB-GIRDLE, TYPE 1B; LGMD1B	#181350 EMERY-DREIFUSS MUSCULAR DYSTROPHY 2, AUTOSOMAL DOMINANT; EDMD2
LMNA_HUMAN	115200	151660	#115200 CARDIOMYOPATHY, DILATED, 1A; CMD1A	#151660 LIPODYSTROPHY, FAMILIAL PARTIAL, TYPE 2; FPLD2
LMNA_HUMAN	115200	248370	#115200 CARDIOMYOPATHY, DILATED, 1A; CMD1A	#248370 MANDIBULOACRAL DYSPLASIA WITH TYPE A LIPODYSTROPHY; MADA
LMNA_HUMAN	115200	181350	#115200 CARDIOMYOPATHY, DILATED, 1A; CMD1A	#181350 EMERY-DREIFUSS MUSCULAR DYSTROPHY 2, AUTOSOMAL DOMINANT; EDMD2
LMNA_HUMAN	115200	176670	#115200 CARDIOMYOPATHY, DILATED, 1A; CMD1A	#176670 HUTCHINSON-GILFORD PROGERIA SYNDROME; HGPS
LMNA_HUMAN	181350	248370	#181350 EMERY-DREIFUSS MUSCULAR DYSTROPHY 2, AUTOSOMAL DOMINANT; EDMD2	#248370 MANDIBULOACRAL DYSPLASIA WITH TYPE A LIPODYSTROPHY; MADA
LMNA_HUMAN	181350	613205	#181350 EMERY-DREIFUSS MUSCULAR DYSTROPHY 2, AUTOSOMAL DOMINANT; EDMD2	#613205 MUSCULAR DYSTROPHY, CONGENITAL, LMNA-RELATED
LMNA_HUMAN	176670	248370	#176670 HUTCHINSON-GILFORD PROGERIA SYNDROME; HGPS	#248370 MANDIBULOACRAL DYSPLASIA WITH TYPE A LIPODYSTROPHY; MADA
LMNA_HUMAN	176670	181350	#176670 HUTCHINSON-GILFORD PROGERIA SYNDROME; HGPS	#181350 EMERY-DREIFUSS MUSCULAR DYSTROPHY 2, AUTOSOMAL DOMINANT; EDMD2
MLH1_HUMAN	276300	608089	#276300 MISMATCH REPAIR CANCER SYNDROME; MMRCS	#608089 ENDOMETRIAL CANCER
MLH1_HUMAN	158320	276300	#158320 MUIR-TORRE SYNDROME; MRTES	#276300 MISMATCH REPAIR CANCER SYNDROME; MMRCS
MLH1_HUMAN	158320	609310	#158320 MUIR-TORRE SYNDROME; MRTES	#609310 COLORECTAL CANCER, HEREDITARY NONPOLYPOSIS, TYPE 2; HNPCC2
MLH1_HUMAN	608089	609310	#608089 ENDOMETRIAL CANCER	#609310 COLORECTAL CANCER, HEREDITARY NONPOLYPOSIS, TYPE 2; HNPCC2
MLH1_HUMAN	158320	608089	#158320 MUIR-TORRE SYNDROME; MRTES	#608089 ENDOMETRIAL CANCER
MLH1_HUMAN	276300	609310	#276300 MISMATCH REPAIR CANCER SYNDROME; MMRCS	#609310 COLORECTAL CANCER, HEREDITARY NONPOLYPOSIS, TYPE 2; HNPCC2
NEMO_HUMAN	300640	308300	#300640 INVASIVE PNEUMOCOCCAL DISEASE, RECURRENT ISOLATED, 2; IPD2	#308300 INCONTINENTIA PIGMENTI; IP
NEMO_HUMAN	300584	300640	#300584 IMMUNODEFICIENCY WITHOUT ANHIDROTIC ECTODERMAL DYSPLASIA	#300640 INVASIVE PNEUMOCOCCAL DISEASE, RECURRENT ISOLATED, 2; IPD2
NEMO_HUMAN	300584	300636	#300584 IMMUNODEFICIENCY WITHOUT ANHIDROTIC ECTODERMAL DYSPLASIA	#300636 ATYPICAL MYCOBACTERIOSIS, FAMILIAL, X-LINKED 1; AMCBX1
NEMO_HUMAN	300584	308300	#300584 IMMUNODEFICIENCY WITHOUT ANHIDROTIC ECTODERMAL DYSPLASIA	#308300 INCONTINENTIA PIGMENTI; IP
NEMO_HUMAN	300636	300640	#300636 ATYPICAL MYCOBACTERIOSIS, FAMILIAL, X-LINKED 1; AMCBX1	#300640 INVASIVE PNEUMOCOCCAL DISEASE, RECURRENT ISOLATED, 2; IPD2
NEMO_HUMAN	300636	308300	#300636 ATYPICAL MYCOBACTERIOSIS, FAMILIAL, X-LINKED 1; AMCBX1	#308300 INCONTINENTIA PIGMENTI; IP
NEMO_HUMAN	300301	300640	#300301 ECTODERMAL DYSPLASIA, ANHIDROTIC, WITH IMMUNODEFICIENCY, OSTEOPETROSIS,	#300640 INVASIVE PNEUMOCOCCAL DISEASE, RECURRENT ISOLATED, 2; IPD2
NEMO_HUMAN	300301	300584	#300301 ECTODERMAL DYSPLASIA, ANHIDROTIC, WITH IMMUNODEFICIENCY, OSTEOPETROSIS,	#300584 IMMUNODEFICIENCY WITHOUT ANHIDROTIC ECTODERMAL DYSPLASIA
NEMO_HUMAN	300301	300636	#300301 ECTODERMAL DYSPLASIA, ANHIDROTIC, WITH IMMUNODEFICIENCY, OSTEOPETROSIS,	#300636 ATYPICAL MYCOBACTERIOSIS, FAMILIAL, X-LINKED 1; AMCBX1
NEMO_HUMAN	300301	308300	#300301 ECTODERMAL DYSPLASIA, ANHIDROTIC, WITH IMMUNODEFICIENCY, OSTEOPETROSIS,	#308300 INCONTINENTIA PIGMENTI; IP
NEMO_HUMAN	300291	300640	#300291 ECTODERMAL DYSPLASIA, HYPOHIDROTIC, WITH IMMUNE DEFICIENCY	#300640 INVASIVE PNEUMOCOCCAL DISEASE, RECURRENT ISOLATED, 2; IPD2
NEMO_HUMAN	300291	300636	#300291 ECTODERMAL DYSPLASIA, HYPOHIDROTIC, WITH IMMUNE DEFICIENCY	#300636 ATYPICAL MYCOBACTERIOSIS, FAMILIAL, X-LINKED 1; AMCBX1
NEMO_HUMAN	300291	308300	#300291 ECTODERMAL DYSPLASIA, HYPOHIDROTIC, WITH IMMUNE DEFICIENCY	#308300 INCONTINENTIA PIGMENTI; IP
NEMO_HUMAN	300291	300301	#300291 ECTODERMAL DYSPLASIA, HYPOHIDROTIC, WITH IMMUNE DEFICIENCY	#300301 ECTODERMAL DYSPLASIA, ANHIDROTIC, WITH IMMUNODEFICIENCY, OSTEOPETROSIS,
NEMO_HUMAN	300291	300584	#300291 ECTODERMAL DYSPLASIA, HYPOHIDROTIC, WITH IMMUNE DEFICIENCY	#300584 IMMUNODEFICIENCY WITHOUT ANHIDROTIC ECTODERMAL DYSPLASIA
P53_HUMAN	133239	151623	#133239 ESOPHAGEAL CANCER	#151623 LI-FRAUMENI SYNDROME 1; LFS1
P53_HUMAN	133239	202300	#133239 ESOPHAGEAL CANCER	#202300 ADRENOCORTICAL CARCINOMA, HEREDITARY; ADCC
P53_HUMAN	133239	211980	#133239 ESOPHAGEAL CANCER	#211980 LUNG CANCER
P53_HUMAN	133239	260500	#133239 ESOPHAGEAL CANCER	#260500 PAPILLOMA OF CHOROID PLEXUS
P53_HUMAN	133239	275355	#133239 ESOPHAGEAL CANCER	#275355 SQUAMOUS CELL CARCINOMA, HEAD AND NECK; HNSCC
P53_HUMAN	133239	614740	#133239 ESOPHAGEAL CANCER	#614740 BASAL CELL CARCINOMA, SUSCEPTIBILITY TO, 7; BCC7
P53_HUMAN	202300	211980	#202300 ADRENOCORTICAL CARCINOMA, HEREDITARY; ADCC	#211980 LUNG CANCER
P53_HUMAN	202300	260500	#202300 ADRENOCORTICAL CARCINOMA, HEREDITARY; ADCC	#260500 PAPILLOMA OF CHOROID PLEXUS
P53_HUMAN	202300	275355	#202300 ADRENOCORTICAL CARCINOMA, HEREDITARY; ADCC	#275355 SQUAMOUS CELL CARCINOMA, HEAD AND NECK; HNSCC
P53_HUMAN	202300	614740	#202300 ADRENOCORTICAL CARCINOMA, HEREDITARY; ADCC	#614740 BASAL CELL CARCINOMA, SUSCEPTIBILITY TO, 7; BCC7
P53_HUMAN	211980	260500	#211980 LUNG CANCER	#260500 PAPILLOMA OF CHOROID PLEXUS
P53_HUMAN	211980	275355	#211980 LUNG CANCER	#275355 SQUAMOUS CELL CARCINOMA, HEAD AND NECK; HNSCC
P53_HUMAN	211980	614740	#211980 LUNG CANCER	#614740 BASAL CELL CARCINOMA, SUSCEPTIBILITY TO, 7; BCC7
P53_HUMAN	260500	275355	#260500 PAPILLOMA OF CHOROID PLEXUS	#275355 SQUAMOUS CELL CARCINOMA, HEAD AND NECK; HNSCC
P53_HUMAN	260500	614740	#260500 PAPILLOMA OF CHOROID PLEXUS	#614740 BASAL CELL CARCINOMA, SUSCEPTIBILITY TO, 7; BCC7
P53_HUMAN	275355	614740	#275355 SQUAMOUS CELL CARCINOMA, HEAD AND NECK; HNSCC	#614740 BASAL CELL CARCINOMA, SUSCEPTIBILITY TO, 7; BCC7
P53_HUMAN	151623	202300	#151623 LI-FRAUMENI SYNDROME 1; LFS1	#202300 ADRENOCORTICAL CARCINOMA, HEREDITARY; ADCC
P53_HUMAN	151623	211980	#151623 LI-FRAUMENI SYNDROME 1; LFS1	#211980 LUNG CANCER
P53_HUMAN	151623	260500	#151623 LI-FRAUMENI SYNDROME 1; LFS1	#260500 PAPILLOMA OF CHOROID PLEXUS
P53_HUMAN	151623	275355	#151623 LI-FRAUMENI SYNDROME 1; LFS1	#275355 SQUAMOUS CELL CARCINOMA, HEAD AND NECK; HNSCC
P53_HUMAN	151623	614740	#151623 LI-FRAUMENI SYNDROME 1; LFS1	#614740 BASAL CELL CARCINOMA, SUSCEPTIBILITY TO, 7; BCC7
PEX5_HUMAN	202370	214110	#202370 PEROXISOME BIOGENESIS DISORDER 2B; PBD2B	#214110 PEROXISOME BIOGENESIS DISORDER 2A (ZELLWEGER); PBD2A
PLAK_HUMAN	601214	611528	#601214 NAXOS DISEASE	#611528 ARRHYTHMOGENIC RIGHT VENTRICULAR DYSPLASIA, FAMILIAL, 12; ARVD12
PPARG_HUMAN	601665	604367	#601665 OBESITY	#604367 LIPODYSTROPHY, FAMILIAL PARTIAL, TYPE 3; FPLD3
PPARG_HUMAN	601665	606641	#601665 OBESITY	%606641 BODY MASS INDEX; BMI
PPARG_HUMAN	601665	609338	#601665 OBESITY	#609338 CAROTID INTIMAL MEDIAL THICKNESS 1
PPARG_HUMAN	604367	606641	#604367 LIPODYSTROPHY, FAMILIAL PARTIAL, TYPE 3; FPLD3	%606641 BODY MASS INDEX; BMI
PPARG_HUMAN	604367	609338	#604367 LIPODYSTROPHY, FAMILIAL PARTIAL, TYPE 3; FPLD3	#609338 CAROTID INTIMAL MEDIAL THICKNESS 1
PPARG_HUMAN	137800	601665	#137800 GLIOMA SUSCEPTIBILITY 1; GLM1	#601665 OBESITY
PPARG_HUMAN	137800	604367	#137800 GLIOMA SUSCEPTIBILITY 1; GLM1	#604367 LIPODYSTROPHY, FAMILIAL PARTIAL, TYPE 3; FPLD3
PPARG_HUMAN	137800	606641	#137800 GLIOMA SUSCEPTIBILITY 1; GLM1	%606641 BODY MASS INDEX; BMI
PPARG_HUMAN	137800	609338	#137800 GLIOMA SUSCEPTIBILITY 1; GLM1	#609338 CAROTID INTIMAL MEDIAL THICKNESS 1
PPARG_HUMAN	606641	609338	%606641 BODY MASS INDEX; BMI	#609338 CAROTID INTIMAL MEDIAL THICKNESS 1
PRIO_HUMAN	600072	603218	#600072 FATAL FAMILIAL INSOMNIA; FFI	#603218 HUNTINGTON DISEASE-LIKE 1; HDL1
PRIO_HUMAN	600072	606688	#600072 FATAL FAMILIAL INSOMNIA; FFI	#606688 SPONGIFORM ENCEPHALOPATHY WITH NEUROPSYCHIATRIC FEATURES
PRIO_HUMAN	245300	600072	#245300 KURU, SUSCEPTIBILITY TO	#600072 FATAL FAMILIAL INSOMNIA; FFI
PRIO_HUMAN	245300	603218	#245300 KURU, SUSCEPTIBILITY TO	#603218 HUNTINGTON DISEASE-LIKE 1; HDL1
PRIO_HUMAN	245300	606688	#245300 KURU, SUSCEPTIBILITY TO	#606688 SPONGIFORM ENCEPHALOPATHY WITH NEUROPSYCHIATRIC FEATURES
PRIO_HUMAN	603218	606688	#603218 HUNTINGTON DISEASE-LIKE 1; HDL1	#606688 SPONGIFORM ENCEPHALOPATHY WITH NEUROPSYCHIATRIC FEATURES
PRIO_HUMAN	137440	245300	#137440 GERSTMANN-STRAUSSLER DISEASE; GSD	#245300 KURU, SUSCEPTIBILITY TO
PRIO_HUMAN	137440	603218	#137440 GERSTMANN-STRAUSSLER DISEASE; GSD	#603218 HUNTINGTON DISEASE-LIKE 1; HDL1
PRIO_HUMAN	137440	606688	#137440 GERSTMANN-STRAUSSLER DISEASE; GSD	#606688 SPONGIFORM ENCEPHALOPATHY WITH NEUROPSYCHIATRIC FEATURES
PRIO_HUMAN	123400	245300	#123400 CREUTZFELDT-JAKOB DISEASE; CJD	#245300 KURU, SUSCEPTIBILITY TO
PRIO_HUMAN	123400	603218	#123400 CREUTZFELDT-JAKOB DISEASE; CJD	#603218 HUNTINGTON DISEASE-LIKE 1; HDL1
PRIO_HUMAN	123400	606688	#123400 CREUTZFELDT-JAKOB DISEASE; CJD	#606688 SPONGIFORM ENCEPHALOPATHY WITH NEUROPSYCHIATRIC FEATURES
PRIO_HUMAN	137440	600072	#137440 GERSTMANN-STRAUSSLER DISEASE; GSD	#600072 FATAL FAMILIAL INSOMNIA; FFI
PRIO_HUMAN	123400	137440	#123400 CREUTZFELDT-JAKOB DISEASE; CJD	#137440 GERSTMANN-STRAUSSLER DISEASE; GSD
PRIO_HUMAN	123400	600072	#123400 CREUTZFELDT-JAKOB DISEASE; CJD	#600072 FATAL FAMILIAL INSOMNIA; FFI
PTN11_HUMAN	156250	163950	#156250 METACHONDROMATOSIS; METCDS	#163950 NOONAN SYNDROME 1; NS1
PTN11_HUMAN	156250	607785	#156250 METACHONDROMATOSIS; METCDS	#607785 JUVENILE MYELOMONOCYTIC LEUKEMIA; JMML
PTN11_HUMAN	151100	156250	#151100 LEOPARD SYNDROME 1	#156250 METACHONDROMATOSIS; METCDS
PTN11_HUMAN	151100	607785	#151100 LEOPARD SYNDROME 1	#607785 JUVENILE MYELOMONOCYTIC LEUKEMIA; JMML
PTN11_HUMAN	163950	607785	#163950 NOONAN SYNDROME 1; NS1	#607785 JUVENILE MYELOMONOCYTIC LEUKEMIA; JMML
PTN11_HUMAN	151100	163950	#151100 LEOPARD SYNDROME 1	#163950 NOONAN SYNDROME 1; NS1
RAF1_HUMAN	611553	611554	#611553 NOONAN SYNDROME 5; NS5	#611554 LEOPARD SYNDROME 2
RASK_HUMAN	115150	613659	#115150 CARDIOFACIOCUTANEOUS SYNDROME	#613659 GASTRIC CANCER
RASK_HUMAN	601626	613659	#601626 LEUKEMIA, ACUTE MYELOID; AML	#613659 GASTRIC CANCER
RASK_HUMAN	607785	613659	#607785 JUVENILE MYELOMONOCYTIC LEUKEMIA; JMML	#613659 GASTRIC CANCER
RASK_HUMAN	115150	609942	#115150 CARDIOFACIOCUTANEOUS SYNDROME	#609942 NOONAN SYNDROME 3; NS3
RASK_HUMAN	601626	609942	#601626 LEUKEMIA, ACUTE MYELOID; AML	#609942 NOONAN SYNDROME 3; NS3
RASK_HUMAN	607785	609942	#607785 JUVENILE MYELOMONOCYTIC LEUKEMIA; JMML	#609942 NOONAN SYNDROME 3; NS3
RASK_HUMAN	115150	601626	#115150 CARDIOFACIOCUTANEOUS SYNDROME	#601626 LEUKEMIA, ACUTE MYELOID; AML
RASK_HUMAN	115150	607785	#115150 CARDIOFACIOCUTANEOUS SYNDROME	#607785 JUVENILE MYELOMONOCYTIC LEUKEMIA; JMML
RASK_HUMAN	601626	607785	#601626 LEUKEMIA, ACUTE MYELOID; AML	#607785 JUVENILE MYELOMONOCYTIC LEUKEMIA; JMML
RASK_HUMAN	609942	613659	#609942 NOONAN SYNDROME 3; NS3	#613659 GASTRIC CANCER
RB_HUMAN	180200	259500	#180200 RETINOBLASTOMA; RB1	#259500 OSTEOGENIC SARCOMA
RB_HUMAN	109800	180200	#109800 BLADDER CANCER	#180200 RETINOBLASTOMA; RB1
RB_HUMAN	109800	259500	#109800 BLADDER CANCER	#259500 OSTEOGENIC SARCOMA
ROR2_HUMAN	113000	268310	#113000 BRACHYDACTYLY, TYPE B1; BDB1	#268310 ROBINOW SYNDROME, AUTOSOMAL RECESSIVE; RRS
SAP_HUMAN	610539	611721	#610539 GAUCHER DISEASE, ATYPICAL, DUE TO SAPOSIN C DEFICIENCY	#611721 COMBINED SAPOSIN DEFICIENCY
SAP_HUMAN	610539	611722	#610539 GAUCHER DISEASE, ATYPICAL, DUE TO SAPOSIN C DEFICIENCY	#611722 KRABBE DISEASE, ATYPICAL, DUE TO SAPOSIN A DEFICIENCY
SAP_HUMAN	249900	611721	#249900 METACHROMATIC LEUKODYSTROPHY DUE TO SAPOSIN B DEFICIENCY	#611721 COMBINED SAPOSIN DEFICIENCY
SAP_HUMAN	249900	611722	#249900 METACHROMATIC LEUKODYSTROPHY DUE TO SAPOSIN B DEFICIENCY	#611722 KRABBE DISEASE, ATYPICAL, DUE TO SAPOSIN A DEFICIENCY
SAP_HUMAN	611721	611722	#611721 COMBINED SAPOSIN DEFICIENCY	#611722 KRABBE DISEASE, ATYPICAL, DUE TO SAPOSIN A DEFICIENCY
SAP_HUMAN	249900	610539	#249900 METACHROMATIC LEUKODYSTROPHY DUE TO SAPOSIN B DEFICIENCY	#610539 GAUCHER DISEASE, ATYPICAL, DUE TO SAPOSIN C DEFICIENCY
SMAD3_HUMAN	114500	613795	#114500 COLORECTAL CANCER; CRC	#613795 LOEYS-DIETZ SYNDROME, TYPE 3; LDS3
SMAD4_HUMAN	139210	178600	#139210 MYHRE SYNDROME; MYHRS	#178600 PULMONARY HYPERTENSION, PRIMARY, 1; PPH1
SMAD4_HUMAN	139210	187300	#139210 MYHRE SYNDROME; MYHRS	#187300 TELANGIECTASIA, HEREDITARY HEMORRHAGIC, OF RENDU, OSLER, AND WEBER;
SMAD4_HUMAN	139210	260350	#139210 MYHRE SYNDROME; MYHRS	#260350 PANCREATIC CANCER
SMAD4_HUMAN	175050	178600	#175050 JUVENILE POLYPOSIS/HEREDITARY HEMORRHAGIC TELANGIECTASIA SYNDROME;	#178600 PULMONARY HYPERTENSION, PRIMARY, 1; PPH1
SMAD4_HUMAN	175050	187300	#175050 JUVENILE POLYPOSIS/HEREDITARY HEMORRHAGIC TELANGIECTASIA SYNDROME;	#187300 TELANGIECTASIA, HEREDITARY HEMORRHAGIC, OF RENDU, OSLER, AND WEBER;
SMAD4_HUMAN	175050	260350	#175050 JUVENILE POLYPOSIS/HEREDITARY HEMORRHAGIC TELANGIECTASIA SYNDROME;	#260350 PANCREATIC CANCER
SMAD4_HUMAN	174900	178600	#174900 JUVENILE POLYPOSIS SYNDROME; JPS	#178600 PULMONARY HYPERTENSION, PRIMARY, 1; PPH1
SMAD4_HUMAN	174900	187300	#174900 JUVENILE POLYPOSIS SYNDROME; JPS	#187300 TELANGIECTASIA, HEREDITARY HEMORRHAGIC, OF RENDU, OSLER, AND WEBER;
SMAD4_HUMAN	174900	260350	#174900 JUVENILE POLYPOSIS SYNDROME; JPS	#260350 PANCREATIC CANCER
SMAD4_HUMAN	114500	139210	#114500 COLORECTAL CANCER; CRC	#139210 MYHRE SYNDROME; MYHRS
SMAD4_HUMAN	114500	175050	#114500 COLORECTAL CANCER; CRC	#175050 JUVENILE POLYPOSIS/HEREDITARY HEMORRHAGIC TELANGIECTASIA SYNDROME;
SMAD4_HUMAN	114500	174900	#114500 COLORECTAL CANCER; CRC	#174900 JUVENILE POLYPOSIS SYNDROME; JPS
SMAD4_HUMAN	114500	178600	#114500 COLORECTAL CANCER; CRC	#178600 PULMONARY HYPERTENSION, PRIMARY, 1; PPH1
SMAD4_HUMAN	114500	187300	#114500 COLORECTAL CANCER; CRC	#187300 TELANGIECTASIA, HEREDITARY HEMORRHAGIC, OF RENDU, OSLER, AND WEBER;
SMAD4_HUMAN	114500	260350	#114500 COLORECTAL CANCER; CRC	#260350 PANCREATIC CANCER
SMAD4_HUMAN	178600	187300	#178600 PULMONARY HYPERTENSION, PRIMARY, 1; PPH1	#187300 TELANGIECTASIA, HEREDITARY HEMORRHAGIC, OF RENDU, OSLER, AND WEBER;
SMAD4_HUMAN	178600	260350	#178600 PULMONARY HYPERTENSION, PRIMARY, 1; PPH1	#260350 PANCREATIC CANCER
SMAD4_HUMAN	187300	260350	#187300 TELANGIECTASIA, HEREDITARY HEMORRHAGIC, OF RENDU, OSLER, AND WEBER;	#260350 PANCREATIC CANCER
SMAD4_HUMAN	139210	175050	#139210 MYHRE SYNDROME; MYHRS	#175050 JUVENILE POLYPOSIS/HEREDITARY HEMORRHAGIC TELANGIECTASIA SYNDROME;
SMAD4_HUMAN	139210	174900	#139210 MYHRE SYNDROME; MYHRS	#174900 JUVENILE POLYPOSIS SYNDROME; JPS
SMAD4_HUMAN	174900	175050	#174900 JUVENILE POLYPOSIS SYNDROME; JPS	#175050 JUVENILE POLYPOSIS/HEREDITARY HEMORRHAGIC TELANGIECTASIA SYNDROME;
SMN_HUMAN	253300	271150	#253300 SPINAL MUSCULAR ATROPHY, TYPE I; SMA1	#271150 SPINAL MUSCULAR ATROPHY, TYPE IV; SMA4
SMN_HUMAN	253550	271150	#253550 SPINAL MUSCULAR ATROPHY, TYPE II; SMA2	#271150 SPINAL MUSCULAR ATROPHY, TYPE IV; SMA4
SMN_HUMAN	253400	271150	#253400 SPINAL MUSCULAR ATROPHY, TYPE III; SMA3	#271150 SPINAL MUSCULAR ATROPHY, TYPE IV; SMA4
SMN_HUMAN	253300	253550	#253300 SPINAL MUSCULAR ATROPHY, TYPE I; SMA1	#253550 SPINAL MUSCULAR ATROPHY, TYPE II; SMA2
SMN_HUMAN	253300	253400	#253300 SPINAL MUSCULAR ATROPHY, TYPE I; SMA1	#253400 SPINAL MUSCULAR ATROPHY, TYPE III; SMA3
SMN_HUMAN	253400	253550	#253400 SPINAL MUSCULAR ATROPHY, TYPE III; SMA3	#253550 SPINAL MUSCULAR ATROPHY, TYPE II; SMA2
STAT1_HUMAN	209950	614162	#209950 ATYPICAL MYCOBACTERIOSIS, FAMILIAL	#614162 CANDIDIASIS, FAMILIAL, 7; CANDF7
STAT1_HUMAN	613796	614162	#613796 MYCOBACTERIAL AND VIRAL INFECTIONS, SUSCEPTIBILITY TO, AUTOSOMAL RECESSIVE	#614162 CANDIDIASIS, FAMILIAL, 7; CANDF7
STAT1_HUMAN	209950	613796	#209950 ATYPICAL MYCOBACTERIOSIS, FAMILIAL	#613796 MYCOBACTERIAL AND VIRAL INFECTIONS, SUSCEPTIBILITY TO, AUTOSOMAL RECESSIVE
TFG_HUMAN	188550	604484	#188550 THYROID CARCINOMA, PAPILLARY	#604484 HEREDITARY MOTOR AND SENSORY NEUROPATHY, PROXIMAL TYPE; HMSNP
TGFR1_HUMAN	132800	609192	#132800 MULTIPLE SELF-HEALING SQUAMOUS EPITHELIOMA, SUSCEPTIBILITY TO; MSSE	#609192 LOEYS-DIETZ SYNDROME, TYPE 1A; LDS1A
TGFR1_HUMAN	132800	608967	#132800 MULTIPLE SELF-HEALING SQUAMOUS EPITHELIOMA, SUSCEPTIBILITY TO; MSSE	#608967 LOEYS-DIETZ SYNDROME, TYPE 2A; LDS2A
TGFR1_HUMAN	608967	609192	#608967 LOEYS-DIETZ SYNDROME, TYPE 2A; LDS2A	#609192 LOEYS-DIETZ SYNDROME, TYPE 1A; LDS1A
TIRAP_HUMAN	610799	614382	#610799 INVASIVE PNEUMOCOCCAL DISEASE, RECURRENT ISOLATED, 1; IPD1	#614382 BACTEREMIA, SUSCEPTIBILITY TO, 1; BACTS1
TNFA_HUMAN	607507	610424	#607507 PSORIATIC ARTHRITIS, SUSCEPTIBILITY TO	#610424 HEPATITIS B VIRUS, SUSCEPTIBILITY TO
TNFA_HUMAN	607507	611162	#607507 PSORIATIC ARTHRITIS, SUSCEPTIBILITY TO	#611162 MALARIA, SUSCEPTIBILITY TO
TNFA_HUMAN	610424	611162	#610424 HEPATITIS B VIRUS, SUSCEPTIBILITY TO	#611162 MALARIA, SUSCEPTIBILITY TO
TNR1A_HUMAN	142680	614810	#142680 PERIODIC FEVER, FAMILIAL, AUTOSOMAL DOMINANT	#614810 MULTIPLE SCLEROSIS, SUSCEPTIBILITY TO, 5; MS5
TSC1_HUMAN	191100	607341	#191100 TUBEROUS SCLEROSIS 1; TSC1	#607341 FOCAL CORTICAL DYSPLASIA OF TAYLOR; FCDT
TSC2_HUMAN	606690	613254	#606690 LYMPHANGIOLEIOMYOMATOSIS; LAM	#613254 TUBEROUS SCLEROSIS 2; TSC2
TTHY_HUMAN	115430	145680	#115430 CARPAL TUNNEL SYNDROME; CTS1	#145680 DYSTRANSTHYRETINEMIC EUTHYROIDAL HYPERTHYROXINEMIA
TTHY_HUMAN	105210	145680	#105210 AMYLOIDOSIS, HEREDITARY, TRANSTHYRETIN-RELATED	#145680 DYSTRANSTHYRETINEMIC EUTHYROIDAL HYPERTHYROXINEMIA
TTHY_HUMAN	105210	115430	#105210 AMYLOIDOSIS, HEREDITARY, TRANSTHYRETIN-RELATED	#115430 CARPAL TUNNEL SYNDROME; CTS1
VAPB_HUMAN	182980	608627	#182980 SPINAL MUSCULAR ATROPHY, LATE-ONSET, FINKEL TYPE; SMAFK	#608627 AMYOTROPHIC LATERAL SCLEROSIS 8; ALS8
WASP_HUMAN	300299	313900	#300299 NEUTROPENIA, SEVERE CONGENITAL, X-LINKED; SCNX	#313900 THROMBOCYTOPENIA 1; THC1
WASP_HUMAN	300299	301000	#300299 NEUTROPENIA, SEVERE CONGENITAL, X-LINKED; SCNX	#301000 WISKOTT-ALDRICH SYNDROME; WAS
WASP_HUMAN	301000	313900	#301000 WISKOTT-ALDRICH SYNDROME; WAS	#313900 THROMBOCYTOPENIA 1; THC1
WNK1_HUMAN	201300	614492	#201300 NEUROPATHY, HEREDITARY SENSORY AND AUTONOMIC, TYPE IIA; HSAN2A	#614492 PSEUDOHYPOALDOSTERONISM, TYPE IIC; PHA2C

## Sheet: MCNC disease pairs
UniprotKB ID	OMIM_ID1	OMIM_ID2	OMIM1	OMIM2
A4_HUMAN	104300	605714	#104300 ALZHEIMER DISEASE; AD	#605714 CEREBRAL AMYLOID ANGIOPATHY, APP-RELATED
ABCA1_HUMAN	205400	604091	#205400 TANGIER DISEASE; TGD	#604091 HYPOALPHALIPOPROTEINEMIA, PRIMARY
ACHA_HUMAN	253290	601462	#253290 MULTIPLE PTERYGIUM SYNDROME, LETHAL TYPE; LMPS	#601462 MYASTHENIC SYNDROME, CONGENITAL, SLOW-CHANNEL; SCCMS
ACHA_HUMAN	253290	608930	#253290 MULTIPLE PTERYGIUM SYNDROME, LETHAL TYPE; LMPS	#608930 MYASTHENIC SYNDROME, CONGENITAL, FAST-CHANNEL
ACHA_HUMAN	601462	608930	#601462 MYASTHENIC SYNDROME, CONGENITAL, SLOW-CHANNEL; SCCMS	#608930 MYASTHENIC SYNDROME, CONGENITAL, FAST-CHANNEL
ACTB_HUMAN	243310	607371	#243310 BARAITSER-WINTER SYNDROME 1; BRWS1	#607371 DYSTONIA, JUVENILE-ONSET
ACTC_HUMAN	612098	612794	#612098 CARDIOMYOPATHY, FAMILIAL HYPERTROPHIC, 11; CMH11	#612794 ATRIAL SEPTAL DEFECT 5; ASD5
ACTC_HUMAN	612098	613424	#612098 CARDIOMYOPATHY, FAMILIAL HYPERTROPHIC, 11; CMH11	#613424 CARDIOMYOPATHY, DILATED, 1R; CMD1R
ACTC_HUMAN	612794	613424	#612794 ATRIAL SEPTAL DEFECT 5; ASD5	#613424 CARDIOMYOPATHY, DILATED, 1R; CMD1R
ACTG_HUMAN	604717	614583	#604717 DEAFNESS, AUTOSOMAL DOMINANT 20; DFNA20	#614583 BARAITSER-WINTER SYNDROME 2; BRWS2
AIP_HUMAN	102200	219090	#102200 PITUITARY ADENOMA, GROWTH HORMONE-SECRETING	#219090 PITUITARY ADENOMA, ACTH-SECRETING
AIP_HUMAN	102200	600634	#102200 PITUITARY ADENOMA, GROWTH HORMONE-SECRETING	#600634 PITUITARY ADENOMA, PROLACTIN-SECRETING
AIP_HUMAN	219090	600634	#219090 PITUITARY ADENOMA, ACTH-SECRETING	#600634 PITUITARY ADENOMA, PROLACTIN-SECRETING
AKT2_HUMAN	125853	240900	#125853 DIABETES MELLITUS, NONINSULIN-DEPENDENT; NIDDM	#240900 HYPOINSULINEMIC HYPOGLYCEMIA WITH HEMIHYPERTROPHY; HIHGHH
APC_HUMAN	114550	135290	#114550 HEPATOCELLULAR CARCINOMA	#135290 DESMOID DISEASE, HEREDITARY
APC_HUMAN	114550	155255	#114550 HEPATOCELLULAR CARCINOMA	#155255 MEDULLOBLASTOMA; MDB
APC_HUMAN	114550	175100	#114550 HEPATOCELLULAR CARCINOMA	#175100 FAMILIAL ADENOMATOUS POLYPOSIS 1; FAP1
APC_HUMAN	114550	276300	#114550 HEPATOCELLULAR CARCINOMA	#276300 MISMATCH REPAIR CANCER SYNDROME; MMRCS
APC_HUMAN	114550	613659	#114550 HEPATOCELLULAR CARCINOMA	#613659 GASTRIC CANCER
APC_HUMAN	135290	155255	#135290 DESMOID DISEASE, HEREDITARY	#155255 MEDULLOBLASTOMA; MDB
APC_HUMAN	135290	175100	#135290 DESMOID DISEASE, HEREDITARY	#175100 FAMILIAL ADENOMATOUS POLYPOSIS 1; FAP1
APC_HUMAN	135290	276300	#135290 DESMOID DISEASE, HEREDITARY	#276300 MISMATCH REPAIR CANCER SYNDROME; MMRCS
APC_HUMAN	135290	613659	#135290 DESMOID DISEASE, HEREDITARY	#613659 GASTRIC CANCER
APC_HUMAN	155255	175100	#155255 MEDULLOBLASTOMA; MDB	#175100 FAMILIAL ADENOMATOUS POLYPOSIS 1; FAP1
APC_HUMAN	155255	276300	#155255 MEDULLOBLASTOMA; MDB	#276300 MISMATCH REPAIR CANCER SYNDROME; MMRCS
APC_HUMAN	155255	613659	#155255 MEDULLOBLASTOMA; MDB	#613659 GASTRIC CANCER
APC_HUMAN	175100	276300	#175100 FAMILIAL ADENOMATOUS POLYPOSIS 1; FAP1	#276300 MISMATCH REPAIR CANCER SYNDROME; MMRCS
APC_HUMAN	175100	613659	#175100 FAMILIAL ADENOMATOUS POLYPOSIS 1; FAP1	#613659 GASTRIC CANCER
APC_HUMAN	276300	613659	#276300 MISMATCH REPAIR CANCER SYNDROME; MMRCS	#613659 GASTRIC CANCER
APOA1_HUMAN	105200	205400	#105200 AMYLOIDOSIS, FAMILIAL VISCERAL	#205400 TANGIER DISEASE; TGD
APOA1_HUMAN	105200	604091	#105200 AMYLOIDOSIS, FAMILIAL VISCERAL	#604091 HYPOALPHALIPOPROTEINEMIA, PRIMARY
APOA1_HUMAN	205400	604091	#205400 TANGIER DISEASE; TGD	#604091 HYPOALPHALIPOPROTEINEMIA, PRIMARY
APOE_HUMAN	107741	611771	+107741 APOLIPOPROTEIN E; APOE	#611771 LIPOPROTEIN GLOMERULOPATHY; LPG
APOE_HUMAN	104310	107741	#104310 ALZHEIMER DISEASE 2	+107741 APOLIPOPROTEIN E; APOE
APOE_HUMAN	104310	143890	#104310 ALZHEIMER DISEASE 2	#143890 HYPERCHOLESTEROLEMIA, FAMILIAL
APOE_HUMAN	104310	269600	#104310 ALZHEIMER DISEASE 2	#269600 SEA-BLUE HISTIOCYTE DISEASE
APOE_HUMAN	104310	611771	#104310 ALZHEIMER DISEASE 2	#611771 LIPOPROTEIN GLOMERULOPATHY; LPG
APOE_HUMAN	107741	143890	+107741 APOLIPOPROTEIN E; APOE	#143890 HYPERCHOLESTEROLEMIA, FAMILIAL
APOE_HUMAN	107741	269600	+107741 APOLIPOPROTEIN E; APOE	#269600 SEA-BLUE HISTIOCYTE DISEASE
APOE_HUMAN	143890	269600	#143890 HYPERCHOLESTEROLEMIA, FAMILIAL	#269600 SEA-BLUE HISTIOCYTE DISEASE
APOE_HUMAN	143890	611771	#143890 HYPERCHOLESTEROLEMIA, FAMILIAL	#611771 LIPOPROTEIN GLOMERULOPATHY; LPG
APOE_HUMAN	269600	611771	#269600 SEA-BLUE HISTIOCYTE DISEASE	#611771 LIPOPROTEIN GLOMERULOPATHY; LPG
ARL6_HUMAN	209900	613575	#209900 BARDET-BIEDL SYNDROME; BBS	#613575 RETINITIS PIGMENTOSA 55; RP55
AT2A2_HUMAN	101900	124200	#101900 ACROKERATOSIS VERRUCIFORMIS; AKV	#124200 DARIER-WHITE DISEASE; DAR
AXIN1_HUMAN	114550	607864	#114550 HEPATOCELLULAR CARCINOMA	#607864 CAUDAL DUPLICATION ANOMALY
AXIN2_HUMAN	114500	608615	#114500 COLORECTAL CANCER; CRC	#608615 OLIGODONTIA-COLORECTAL CANCER SYNDROME; ODCRCS
B0QYK1_HUMAN	612160	612219	#612160 HISTIOCYTOMA, ANGIOMATOID FIBROUS	#612219 EWING SARCOMA; ES
BAG3_HUMAN	612954	613881	#612954 MYOPATHY, MYOFIBRILLAR 6, MFM6	#613881 CARDIOMYOPATHY, DILATED, 1HH; CMD1HH
BAP1_HUMAN	156240	614327	#156240 MESOTHELIOMA, MALIGNANT; MESOM	#614327 TUMOR PREDISPOSITION SYNDROME; TPDS
BMP4_HUMAN	600625	607932	#600625 OROFACIAL CLEFT 11; OFC11	#607932 MICROPHTHALMIA, SYNDROMIC 6; MCOPS6
BMPR2_HUMAN	178600	265450	#178600 PULMONARY HYPERTENSION, PRIMARY, 1; PPH1	#265450 PULMONARY VENOOCCLUSIVE DISEASE; PVOD
BMR1A_HUMAN	158350	174900	#158350 COWDEN SYNDROME 1; CWS1	#174900 JUVENILE POLYPOSIS SYNDROME; JPS
BMR1A_HUMAN	158350	610069	#158350 COWDEN SYNDROME 1; CWS1	#610069 POLYPOSIS SYNDROME, HEREDITARY MIXED, 2; HMPS2
BMR1A_HUMAN	174900	610069	#174900 JUVENILE POLYPOSIS SYNDROME; JPS	#610069 POLYPOSIS SYNDROME, HEREDITARY MIXED, 2; HMPS2
BMR1B_HUMAN	112600	609441	#112600 BRACHYDACTYLY, TYPE A2; BDA2	#609441 CHONDRODYSPLASIA, ACROMESOMELIC, WITH GENITAL ANOMALIES
BRAF_HUMAN	114500	211980	#114500 COLORECTAL CANCER; CRC	#211980 LUNG CANCER
BRAF_HUMAN	114500	605027	#114500 COLORECTAL CANCER; CRC	#605027 LYMPHOMA, NON-HODGKIN, FAMILIAL
BRAF_HUMAN	114500	613706	#114500 COLORECTAL CANCER; CRC	#613706 NOONAN SYNDROME 7; NS7
BRAF_HUMAN	115150	211980	#115150 CARDIOFACIOCUTANEOUS SYNDROME	#211980 LUNG CANCER
BRAF_HUMAN	115150	613706	#115150 CARDIOFACIOCUTANEOUS SYNDROME	#613706 NOONAN SYNDROME 7; NS7
BRAF_HUMAN	211980	605027	#211980 LUNG CANCER	#605027 LYMPHOMA, NON-HODGKIN, FAMILIAL
BRAF_HUMAN	605027	613706	#605027 LYMPHOMA, NON-HODGKIN, FAMILIAL	#613706 NOONAN SYNDROME 7; NS7
BRAF_HUMAN	114500	115150	#114500 COLORECTAL CANCER; CRC	#115150 CARDIOFACIOCUTANEOUS SYNDROME
BRAF_HUMAN	115150	605027	#115150 CARDIOFACIOCUTANEOUS SYNDROME	#605027 LYMPHOMA, NON-HODGKIN, FAMILIAL
BRAF_HUMAN	115150	613707	#115150 CARDIOFACIOCUTANEOUS SYNDROME	#613707 LEOPARD SYNDROME 3
BRAF_HUMAN	211980	613706	#211980 LUNG CANCER	#613706 NOONAN SYNDROME 7; NS7
BRAF_HUMAN	114500	613707	#114500 COLORECTAL CANCER; CRC	#613707 LEOPARD SYNDROME 3
BRAF_HUMAN	211980	613707	#211980 LUNG CANCER	#613707 LEOPARD SYNDROME 3
BRAF_HUMAN	605027	613707	#605027 LYMPHOMA, NON-HODGKIN, FAMILIAL	#613707 LEOPARD SYNDROME 3
BRAF_HUMAN	613706	613707	#613706 NOONAN SYNDROME 7; NS7	#613707 LEOPARD SYNDROME 3
BRCA2_HUMAN	114480	605724	#114480 BREAST CANCER	#605724 FANCONI ANEMIA, COMPLEMENTATION GROUP D1; FANCD1
BRCA2_HUMAN	114480	612555	#114480 BREAST CANCER	#612555 BREAST-OVARIAN CANCER, FAMILIAL, SUSCEPTIBILITY TO, 2; BROVCA2
BRCA2_HUMAN	114480	613029	#114480 BREAST CANCER	#613029 GLIOMA SUSCEPTIBILITY 3; GLM3
BRCA2_HUMAN	114480	613347	#114480 BREAST CANCER	#613347 PANCREATIC CANCER, SUSCEPTIBILITY TO, 2
BRCA2_HUMAN	605724	612555	#605724 FANCONI ANEMIA, COMPLEMENTATION GROUP D1; FANCD1	#612555 BREAST-OVARIAN CANCER, FAMILIAL, SUSCEPTIBILITY TO, 2; BROVCA2
BRCA2_HUMAN	605724	613029	#605724 FANCONI ANEMIA, COMPLEMENTATION GROUP D1; FANCD1	#613029 GLIOMA SUSCEPTIBILITY 3; GLM3
BRCA2_HUMAN	605724	613347	#605724 FANCONI ANEMIA, COMPLEMENTATION GROUP D1; FANCD1	#613347 PANCREATIC CANCER, SUSCEPTIBILITY TO, 2
BRCA2_HUMAN	612555	613029	#612555 BREAST-OVARIAN CANCER, FAMILIAL, SUSCEPTIBILITY TO, 2; BROVCA2	#613029 GLIOMA SUSCEPTIBILITY 3; GLM3
BRCA2_HUMAN	612555	613347	#612555 BREAST-OVARIAN CANCER, FAMILIAL, SUSCEPTIBILITY TO, 2; BROVCA2	#613347 PANCREATIC CANCER, SUSCEPTIBILITY TO, 2
BRCA2_HUMAN	613029	613347	#613029 GLIOMA SUSCEPTIBILITY 3; GLM3	#613347 PANCREATIC CANCER, SUSCEPTIBILITY TO, 2
BSCL2_HUMAN	269700	270685	#269700 LIPODYSTROPHY, CONGENITAL GENERALIZED, TYPE 2; CGL2	#270685 SPASTIC PARAPLEGIA 17, AUTOSOMAL DOMINANT; SPG17
BSCL2_HUMAN	269700	600794	#269700 LIPODYSTROPHY, CONGENITAL GENERALIZED, TYPE 2; CGL2	#600794 NEURONOPATHY, DISTAL HEREDITARY MOTOR, TYPE VA; HMN5A
BSCL2_HUMAN	270685	600794	#270685 SPASTIC PARAPLEGIA 17, AUTOSOMAL DOMINANT; SPG17	#600794 NEURONOPATHY, DISTAL HEREDITARY MOTOR, TYPE VA; HMN5A
CAC1F_HUMAN	300071	300476	#300071 NIGHT BLINDNESS, CONGENITAL STATIONARY, TYPE 2A; CSNB2A	#300476 CONE-ROD DYSTROPHY, X-LINKED, 3; CORDX3
CAC1F_HUMAN	300071	300600	#300071 NIGHT BLINDNESS, CONGENITAL STATIONARY, TYPE 2A; CSNB2A	#300600 ALAND ISLAND EYE DISEASE; AIED
CAC1F_HUMAN	300476	300600	#300476 CONE-ROD DYSTROPHY, X-LINKED, 3; CORDX3	#300600 ALAND ISLAND EYE DISEASE; AIED
CACB4_HUMAN	607682	613855	#607682 EPILEPSY, IDIOPATHIC GENERALIZED, SUSCEPTIBILITY TO, 9; EIG9	#613855 EPISODIC ATAXIA, TYPE 5; EA5
CD209_HUMAN	607948	614371	#607948 MYCOBACTERIUM TUBERCULOSIS, SUSCEPTIBILITY TO	#614371 DENGUE VIRUS, SUSCEPTIBILITY TO
CD2A1_HUMAN	151623	155601	#151623 LI-FRAUMENI SYNDROME 1; LFS1	#155601 MELANOMA, CUTANEOUS MALIGNANT, SUSCEPTIBILITY TO, 2; CMM2
CD2A1_HUMAN	151623	606719	#151623 LI-FRAUMENI SYNDROME 1; LFS1	#606719 MELANOMA-PANCREATIC CANCER SYNDROME
CD2A1_HUMAN	155601	606719	#155601 MELANOMA, CUTANEOUS MALIGNANT, SUSCEPTIBILITY TO, 2; CMM2	#606719 MELANOMA-PANCREATIC CANCER SYNDROME
CD2A1_HUMAN	151623	155755	#151623 LI-FRAUMENI SYNDROME 1; LFS1	#155755 MELANOMA-ASTROCYTOMA SYNDROME
CD2A1_HUMAN	155601	155755	#155601 MELANOMA, CUTANEOUS MALIGNANT, SUSCEPTIBILITY TO, 2; CMM2	#155755 MELANOMA-ASTROCYTOMA SYNDROME
CD2A1_HUMAN	155755	606719	#155755 MELANOMA-ASTROCYTOMA SYNDROME	#606719 MELANOMA-PANCREATIC CANCER SYNDROME
CDC73_HUMAN	145000	145001	#145000 HYPERPARATHYROIDISM 1; HRPT1	#145001 HYPERPARATHYROIDISM 2; HRPT2
CDC73_HUMAN	145000	608266	#145000 HYPERPARATHYROIDISM 1; HRPT1	#608266 PARATHYROID CARCINOMA
CDC73_HUMAN	145001	608266	#145001 HYPERPARATHYROIDISM 2; HRPT2	#608266 PARATHYROID CARCINOMA
CDSN_HUMAN	146520	177900	#146520 HYPOTRICHOSIS 2; HYPT2	#177900 PSORIASIS SUSCEPTIBILITY 1; PSORS1
CDSN_HUMAN	146520	270300	#146520 HYPOTRICHOSIS 2; HYPT2	#270300 PEELING SKIN SYNDROME
CDSN_HUMAN	177900	270300	#177900 PSORIASIS SUSCEPTIBILITY 1; PSORS1	#270300 PEELING SKIN SYNDROME
CENPJ_HUMAN	608393	613676	#608393 MICROCEPHALY 6, PRIMARY, AUTOSOMAL RECESSIVE; MCPH6	#613676 SECKEL SYNDROME 4; SCKL4
CFTR_HUMAN	219700	277180	#219700 CYSTIC FIBROSIS; CF	#277180 VAS DEFERENS, CONGENITAL BILATERAL APLASIA OF; CBAVD
CH60_HUMAN	605280	612233	#605280 SPASTIC PARAPLEGIA 13, AUTOSOMAL DOMINANT; SPG13	#612233 LEUKODYSTROPHY, HYPOMYELINATING, 4; HLD4
CHK2_HUMAN	176807	609265	#176807 PROSTATE CANCER	#609265 LI-FRAUMENI SYNDROME 2; LFS2
CHK2_HUMAN	114480	176807	#114480 BREAST CANCER	#176807 PROSTATE CANCER
CHK2_HUMAN	114480	259500	#114480 BREAST CANCER	#259500 OSTEOGENIC SARCOMA
CHK2_HUMAN	114480	609265	#114480 BREAST CANCER	#609265 LI-FRAUMENI SYNDROME 2; LFS2
CHK2_HUMAN	176807	259500	#176807 PROSTATE CANCER	#259500 OSTEOGENIC SARCOMA
CHK2_HUMAN	259500	609265	#259500 OSTEOGENIC SARCOMA	#609265 LI-FRAUMENI SYNDROME 2; LFS2
CLC7A_HUMAN	613108	614079	#613108 CANDIDIASIS, FAMILIAL, 4; CANDF4	#614079 ASPERGILLOSIS, SUSCEPTIBILITY TO
CO1A2_HUMAN	166200	259420	#166200 OSTEOGENESIS IMPERFECTA, TYPE I	#259420 OSTEOGENESIS IMPERFECTA, TYPE III
CO1A2_HUMAN	166210	166220	#166210 OSTEOGENESIS IMPERFECTA, TYPE II	#166220 OSTEOGENESIS IMPERFECTA, TYPE IV
CO1A2_HUMAN	166210	259420	#166210 OSTEOGENESIS IMPERFECTA, TYPE II	#259420 OSTEOGENESIS IMPERFECTA, TYPE III
CO1A2_HUMAN	166220	259420	#166220 OSTEOGENESIS IMPERFECTA, TYPE IV	#259420 OSTEOGENESIS IMPERFECTA, TYPE III
CO1A2_HUMAN	130060	166200	#130060 EHLERS-DANLOS SYNDROME, TYPE VII, AUTOSOMAL DOMINANT	#166200 OSTEOGENESIS IMPERFECTA, TYPE I
CO1A2_HUMAN	130060	166210	#130060 EHLERS-DANLOS SYNDROME, TYPE VII, AUTOSOMAL DOMINANT	#166210 OSTEOGENESIS IMPERFECTA, TYPE II
CO1A2_HUMAN	130060	166220	#130060 EHLERS-DANLOS SYNDROME, TYPE VII, AUTOSOMAL DOMINANT	#166220 OSTEOGENESIS IMPERFECTA, TYPE IV
CO1A2_HUMAN	130060	225320	#130060 EHLERS-DANLOS SYNDROME, TYPE VII, AUTOSOMAL DOMINANT	#225320 EHLERS-DANLOS SYNDROME, AUTOSOMAL RECESSIVE, CARDIAC VALVULAR FORM
CO1A2_HUMAN	130060	259420	#130060 EHLERS-DANLOS SYNDROME, TYPE VII, AUTOSOMAL DOMINANT	#259420 OSTEOGENESIS IMPERFECTA, TYPE III
CO1A2_HUMAN	166200	166210	#166200 OSTEOGENESIS IMPERFECTA, TYPE I	#166210 OSTEOGENESIS IMPERFECTA, TYPE II
CO1A2_HUMAN	166200	166220	#166200 OSTEOGENESIS IMPERFECTA, TYPE I	#166220 OSTEOGENESIS IMPERFECTA, TYPE IV
CO1A2_HUMAN	166200	225320	#166200 OSTEOGENESIS IMPERFECTA, TYPE I	#225320 EHLERS-DANLOS SYNDROME, AUTOSOMAL RECESSIVE, CARDIAC VALVULAR FORM
CO1A2_HUMAN	166210	225320	#166210 OSTEOGENESIS IMPERFECTA, TYPE II	#225320 EHLERS-DANLOS SYNDROME, AUTOSOMAL RECESSIVE, CARDIAC VALVULAR FORM
CO1A2_HUMAN	166220	225320	#166220 OSTEOGENESIS IMPERFECTA, TYPE IV	#225320 EHLERS-DANLOS SYNDROME, AUTOSOMAL RECESSIVE, CARDIAC VALVULAR FORM
CO1A2_HUMAN	225320	259420	#225320 EHLERS-DANLOS SYNDROME, AUTOSOMAL RECESSIVE, CARDIAC VALVULAR FORM	#259420 OSTEOGENESIS IMPERFECTA, TYPE III
CO2_HUMAN	217000	603075	#217000 COMPLEMENT COMPONENT 2 DEFICIENCY; C2D	#603075 MACULAR DEGENERATION, AGE-RELATED, 1; ARMD1
CO2A1_HUMAN	108300	132450	#108300 STICKLER SYNDROME, TYPE I; STL1	#132450 EPIPHYSEAL DYSPLASIA, MULTIPLE, WITH MYOPIA AND CONDUCTIVE DEAFNESS;
CO2A1_HUMAN	108300	156550	#108300 STICKLER SYNDROME, TYPE I; STL1	#156550 KNIEST DYSPLASIA
CO2A1_HUMAN	108300	183900	#108300 STICKLER SYNDROME, TYPE I; STL1	#183900 SPONDYLOEPIPHYSEAL DYSPLASIA CONGENITA; SEDC
CO2A1_HUMAN	108300	184250	#108300 STICKLER SYNDROME, TYPE I; STL1	#184250 SPONDYLOEPIMETAPHYSEAL DYSPLASIA, STRUDWICK TYPE; SEMDSTWK
CO2A1_HUMAN	108300	608805	#108300 STICKLER SYNDROME, TYPE I; STL1	#608805 AVASCULAR NECROSIS OF FEMORAL HEAD, PRIMARY
CO2A1_HUMAN	108300	609162	#108300 STICKLER SYNDROME, TYPE I; STL1	#609162 CZECH DYSPLASIA
CO2A1_HUMAN	108300	609508	#108300 STICKLER SYNDROME, TYPE I; STL1	#609508 STICKLER SYNDROME, TYPE I, NONSYNDROMIC OCULAR
CO2A1_HUMAN	151210	183900	#151210 PLATYSPONDYLIC LETHAL SKELETAL DYSPLASIA, TORRANCE TYPE; PLSDT	#183900 SPONDYLOEPIPHYSEAL DYSPLASIA CONGENITA; SEDC
CO2A1_HUMAN	156550	183900	#156550 KNIEST DYSPLASIA	#183900 SPONDYLOEPIPHYSEAL DYSPLASIA CONGENITA; SEDC
CO2A1_HUMAN	156550	184250	#156550 KNIEST DYSPLASIA	#184250 SPONDYLOEPIMETAPHYSEAL DYSPLASIA, STRUDWICK TYPE; SEMDSTWK
CO2A1_HUMAN	156550	200610	#156550 KNIEST DYSPLASIA	#200610 ACHONDROGENESIS, TYPE II; ACG2
CO2A1_HUMAN	156550	608805	#156550 KNIEST DYSPLASIA	#608805 AVASCULAR NECROSIS OF FEMORAL HEAD, PRIMARY
CO2A1_HUMAN	156550	609162	#156550 KNIEST DYSPLASIA	#609162 CZECH DYSPLASIA
CO2A1_HUMAN	156550	609508	#156550 KNIEST DYSPLASIA	#609508 STICKLER SYNDROME, TYPE I, NONSYNDROMIC OCULAR
CO2A1_HUMAN	183900	184250	#183900 SPONDYLOEPIPHYSEAL DYSPLASIA CONGENITA; SEDC	#184250 SPONDYLOEPIMETAPHYSEAL DYSPLASIA, STRUDWICK TYPE; SEMDSTWK
CO2A1_HUMAN	183900	608805	#183900 SPONDYLOEPIPHYSEAL DYSPLASIA CONGENITA; SEDC	#608805 AVASCULAR NECROSIS OF FEMORAL HEAD, PRIMARY
CO2A1_HUMAN	183900	609162	#183900 SPONDYLOEPIPHYSEAL DYSPLASIA CONGENITA; SEDC	#609162 CZECH DYSPLASIA
CO2A1_HUMAN	183900	609508	#183900 SPONDYLOEPIPHYSEAL DYSPLASIA CONGENITA; SEDC	#609508 STICKLER SYNDROME, TYPE I, NONSYNDROMIC OCULAR
CO2A1_HUMAN	184250	200610	#184250 SPONDYLOEPIMETAPHYSEAL DYSPLASIA, STRUDWICK TYPE; SEMDSTWK	#200610 ACHONDROGENESIS, TYPE II; ACG2
CO2A1_HUMAN	184250	608805	#184250 SPONDYLOEPIMETAPHYSEAL DYSPLASIA, STRUDWICK TYPE; SEMDSTWK	#608805 AVASCULAR NECROSIS OF FEMORAL HEAD, PRIMARY
CO2A1_HUMAN	184250	609162	#184250 SPONDYLOEPIMETAPHYSEAL DYSPLASIA, STRUDWICK TYPE; SEMDSTWK	#609162 CZECH DYSPLASIA
CO2A1_HUMAN	184250	609508	#184250 SPONDYLOEPIMETAPHYSEAL DYSPLASIA, STRUDWICK TYPE; SEMDSTWK	#609508 STICKLER SYNDROME, TYPE I, NONSYNDROMIC OCULAR
CO2A1_HUMAN	200610	609162	#200610 ACHONDROGENESIS, TYPE II; ACG2	#609162 CZECH DYSPLASIA
CO2A1_HUMAN	200610	609508	#200610 ACHONDROGENESIS, TYPE II; ACG2	#609508 STICKLER SYNDROME, TYPE I, NONSYNDROMIC OCULAR
CO2A1_HUMAN	608805	609162	#608805 AVASCULAR NECROSIS OF FEMORAL HEAD, PRIMARY	#609162 CZECH DYSPLASIA
CO2A1_HUMAN	608805	609508	#608805 AVASCULAR NECROSIS OF FEMORAL HEAD, PRIMARY	#609508 STICKLER SYNDROME, TYPE I, NONSYNDROMIC OCULAR
CO2A1_HUMAN	609162	609508	#609162 CZECH DYSPLASIA	#609508 STICKLER SYNDROME, TYPE I, NONSYNDROMIC OCULAR
CO2A1_HUMAN	108300	200610	#108300 STICKLER SYNDROME, TYPE I; STL1	#200610 ACHONDROGENESIS, TYPE II; ACG2
CO2A1_HUMAN	183900	200610	#183900 SPONDYLOEPIPHYSEAL DYSPLASIA CONGENITA; SEDC	#200610 ACHONDROGENESIS, TYPE II; ACG2
CO2A1_HUMAN	200610	608805	#200610 ACHONDROGENESIS, TYPE II; ACG2	#608805 AVASCULAR NECROSIS OF FEMORAL HEAD, PRIMARY
CO2A1_HUMAN	108300	150600	#108300 STICKLER SYNDROME, TYPE I; STL1	#150600 LEGG-CALVE-PERTHES DISEASE; LCPD
CO2A1_HUMAN	108300	151210	#108300 STICKLER SYNDROME, TYPE I; STL1	#151210 PLATYSPONDYLIC LETHAL SKELETAL DYSPLASIA, TORRANCE TYPE; PLSDT
CO2A1_HUMAN	108300	271700	#108300 STICKLER SYNDROME, TYPE I; STL1	#271700 SPONDYLOPERIPHERAL DYSPLASIA
CO2A1_HUMAN	108300	604864	#108300 STICKLER SYNDROME, TYPE I; STL1	#604864 OSTEOARTHRITIS WITH MILD CHONDRODYSPLASIA
CO2A1_HUMAN	132450	150600	#132450 EPIPHYSEAL DYSPLASIA, MULTIPLE, WITH MYOPIA AND CONDUCTIVE DEAFNESS;	#150600 LEGG-CALVE-PERTHES DISEASE; LCPD
CO2A1_HUMAN	132450	151210	#132450 EPIPHYSEAL DYSPLASIA, MULTIPLE, WITH MYOPIA AND CONDUCTIVE DEAFNESS;	#151210 PLATYSPONDYLIC LETHAL SKELETAL DYSPLASIA, TORRANCE TYPE; PLSDT
CO2A1_HUMAN	132450	156550	#132450 EPIPHYSEAL DYSPLASIA, MULTIPLE, WITH MYOPIA AND CONDUCTIVE DEAFNESS;	#156550 KNIEST DYSPLASIA
CO2A1_HUMAN	132450	183900	#132450 EPIPHYSEAL DYSPLASIA, MULTIPLE, WITH MYOPIA AND CONDUCTIVE DEAFNESS;	#183900 SPONDYLOEPIPHYSEAL DYSPLASIA CONGENITA; SEDC
CO2A1_HUMAN	132450	184250	#132450 EPIPHYSEAL DYSPLASIA, MULTIPLE, WITH MYOPIA AND CONDUCTIVE DEAFNESS;	#184250 SPONDYLOEPIMETAPHYSEAL DYSPLASIA, STRUDWICK TYPE; SEMDSTWK
CO2A1_HUMAN	132450	200610	#132450 EPIPHYSEAL DYSPLASIA, MULTIPLE, WITH MYOPIA AND CONDUCTIVE DEAFNESS;	#200610 ACHONDROGENESIS, TYPE II; ACG2
CO2A1_HUMAN	132450	271700	#132450 EPIPHYSEAL DYSPLASIA, MULTIPLE, WITH MYOPIA AND CONDUCTIVE DEAFNESS;	#271700 SPONDYLOPERIPHERAL DYSPLASIA
CO2A1_HUMAN	132450	604864	#132450 EPIPHYSEAL DYSPLASIA, MULTIPLE, WITH MYOPIA AND CONDUCTIVE DEAFNESS;	#604864 OSTEOARTHRITIS WITH MILD CHONDRODYSPLASIA
CO2A1_HUMAN	132450	608805	#132450 EPIPHYSEAL DYSPLASIA, MULTIPLE, WITH MYOPIA AND CONDUCTIVE DEAFNESS;	#608805 AVASCULAR NECROSIS OF FEMORAL HEAD, PRIMARY
CO2A1_HUMAN	132450	609162	#132450 EPIPHYSEAL DYSPLASIA, MULTIPLE, WITH MYOPIA AND CONDUCTIVE DEAFNESS;	#609162 CZECH DYSPLASIA
CO2A1_HUMAN	132450	609508	#132450 EPIPHYSEAL DYSPLASIA, MULTIPLE, WITH MYOPIA AND CONDUCTIVE DEAFNESS;	#609508 STICKLER SYNDROME, TYPE I, NONSYNDROMIC OCULAR
CO2A1_HUMAN	150600	151210	#150600 LEGG-CALVE-PERTHES DISEASE; LCPD	#151210 PLATYSPONDYLIC LETHAL SKELETAL DYSPLASIA, TORRANCE TYPE; PLSDT
CO2A1_HUMAN	150600	156550	#150600 LEGG-CALVE-PERTHES DISEASE; LCPD	#156550 KNIEST DYSPLASIA
CO2A1_HUMAN	150600	183900	#150600 LEGG-CALVE-PERTHES DISEASE; LCPD	#183900 SPONDYLOEPIPHYSEAL DYSPLASIA CONGENITA; SEDC
CO2A1_HUMAN	150600	184250	#150600 LEGG-CALVE-PERTHES DISEASE; LCPD	#184250 SPONDYLOEPIMETAPHYSEAL DYSPLASIA, STRUDWICK TYPE; SEMDSTWK
CO2A1_HUMAN	150600	200610	#150600 LEGG-CALVE-PERTHES DISEASE; LCPD	#200610 ACHONDROGENESIS, TYPE II; ACG2
CO2A1_HUMAN	150600	271700	#150600 LEGG-CALVE-PERTHES DISEASE; LCPD	#271700 SPONDYLOPERIPHERAL DYSPLASIA
CO2A1_HUMAN	150600	604864	#150600 LEGG-CALVE-PERTHES DISEASE; LCPD	#604864 OSTEOARTHRITIS WITH MILD CHONDRODYSPLASIA
CO2A1_HUMAN	150600	608805	#150600 LEGG-CALVE-PERTHES DISEASE; LCPD	#608805 AVASCULAR NECROSIS OF FEMORAL HEAD, PRIMARY
CO2A1_HUMAN	150600	609162	#150600 LEGG-CALVE-PERTHES DISEASE; LCPD	#609162 CZECH DYSPLASIA
CO2A1_HUMAN	150600	609508	#150600 LEGG-CALVE-PERTHES DISEASE; LCPD	#609508 STICKLER SYNDROME, TYPE I, NONSYNDROMIC OCULAR
CO2A1_HUMAN	151210	156550	#151210 PLATYSPONDYLIC LETHAL SKELETAL DYSPLASIA, TORRANCE TYPE; PLSDT	#156550 KNIEST DYSPLASIA
CO2A1_HUMAN	151210	184250	#151210 PLATYSPONDYLIC LETHAL SKELETAL DYSPLASIA, TORRANCE TYPE; PLSDT	#184250 SPONDYLOEPIMETAPHYSEAL DYSPLASIA, STRUDWICK TYPE; SEMDSTWK
CO2A1_HUMAN	151210	200610	#151210 PLATYSPONDYLIC LETHAL SKELETAL DYSPLASIA, TORRANCE TYPE; PLSDT	#200610 ACHONDROGENESIS, TYPE II; ACG2
CO2A1_HUMAN	151210	271700	#151210 PLATYSPONDYLIC LETHAL SKELETAL DYSPLASIA, TORRANCE TYPE; PLSDT	#271700 SPONDYLOPERIPHERAL DYSPLASIA
CO2A1_HUMAN	151210	604864	#151210 PLATYSPONDYLIC LETHAL SKELETAL DYSPLASIA, TORRANCE TYPE; PLSDT	#604864 OSTEOARTHRITIS WITH MILD CHONDRODYSPLASIA
CO2A1_HUMAN	151210	608805	#151210 PLATYSPONDYLIC LETHAL SKELETAL DYSPLASIA, TORRANCE TYPE; PLSDT	#608805 AVASCULAR NECROSIS OF FEMORAL HEAD, PRIMARY
CO2A1_HUMAN	151210	609162	#151210 PLATYSPONDYLIC LETHAL SKELETAL DYSPLASIA, TORRANCE TYPE; PLSDT	#609162 CZECH DYSPLASIA
CO2A1_HUMAN	151210	609508	#151210 PLATYSPONDYLIC LETHAL SKELETAL DYSPLASIA, TORRANCE TYPE; PLSDT	#609508 STICKLER SYNDROME, TYPE I, NONSYNDROMIC OCULAR
CO2A1_HUMAN	156550	271700	#156550 KNIEST DYSPLASIA	#271700 SPONDYLOPERIPHERAL DYSPLASIA
CO2A1_HUMAN	156550	604864	#156550 KNIEST DYSPLASIA	#604864 OSTEOARTHRITIS WITH MILD CHONDRODYSPLASIA
CO2A1_HUMAN	183900	271700	#183900 SPONDYLOEPIPHYSEAL DYSPLASIA CONGENITA; SEDC	#271700 SPONDYLOPERIPHERAL DYSPLASIA
CO2A1_HUMAN	183900	604864	#183900 SPONDYLOEPIPHYSEAL DYSPLASIA CONGENITA; SEDC	#604864 OSTEOARTHRITIS WITH MILD CHONDRODYSPLASIA
CO2A1_HUMAN	184250	271700	#184250 SPONDYLOEPIMETAPHYSEAL DYSPLASIA, STRUDWICK TYPE; SEMDSTWK	#271700 SPONDYLOPERIPHERAL DYSPLASIA
CO2A1_HUMAN	184250	604864	#184250 SPONDYLOEPIMETAPHYSEAL DYSPLASIA, STRUDWICK TYPE; SEMDSTWK	#604864 OSTEOARTHRITIS WITH MILD CHONDRODYSPLASIA
CO2A1_HUMAN	200610	271700	#200610 ACHONDROGENESIS, TYPE II; ACG2	#271700 SPONDYLOPERIPHERAL DYSPLASIA
CO2A1_HUMAN	200610	604864	#200610 ACHONDROGENESIS, TYPE II; ACG2	#604864 OSTEOARTHRITIS WITH MILD CHONDRODYSPLASIA
CO2A1_HUMAN	271700	604864	#271700 SPONDYLOPERIPHERAL DYSPLASIA	#604864 OSTEOARTHRITIS WITH MILD CHONDRODYSPLASIA
CO2A1_HUMAN	271700	608805	#271700 SPONDYLOPERIPHERAL DYSPLASIA	#608805 AVASCULAR NECROSIS OF FEMORAL HEAD, PRIMARY
CO2A1_HUMAN	271700	609162	#271700 SPONDYLOPERIPHERAL DYSPLASIA	#609162 CZECH DYSPLASIA
CO2A1_HUMAN	271700	609508	#271700 SPONDYLOPERIPHERAL DYSPLASIA	#609508 STICKLER SYNDROME, TYPE I, NONSYNDROMIC OCULAR
CO2A1_HUMAN	604864	608805	#604864 OSTEOARTHRITIS WITH MILD CHONDRODYSPLASIA	#608805 AVASCULAR NECROSIS OF FEMORAL HEAD, PRIMARY
CO2A1_HUMAN	604864	609162	#604864 OSTEOARTHRITIS WITH MILD CHONDRODYSPLASIA	#609162 CZECH DYSPLASIA
CO2A1_HUMAN	604864	609508	#604864 OSTEOARTHRITIS WITH MILD CHONDRODYSPLASIA	#609508 STICKLER SYNDROME, TYPE I, NONSYNDROMIC OCULAR
CO3_HUMAN	612925	613779	#612925 HEMOLYTIC UREMIC SYNDROME, ATYPICAL, SUSCEPTIBILITY TO, 5; AHUS5	#613779 COMPLEMENT COMPONENT 3 DEFICIENCY, AUTOSOMAL RECESSIVE; C3D
CO3_HUMAN	611378	612925	#611378 MACULAR DEGENERATION, AGE-RELATED, 9; ARMD9	#612925 HEMOLYTIC UREMIC SYNDROME, ATYPICAL, SUSCEPTIBILITY TO, 5; AHUS5
CO3_HUMAN	611378	613779	#611378 MACULAR DEGENERATION, AGE-RELATED, 9; ARMD9	#613779 COMPLEMENT COMPONENT 3 DEFICIENCY, AUTOSOMAL RECESSIVE; C3D
CO4A1_HUMAN	175780	607595	#175780 PORENCEPHALY 1; POREN1	#607595 BRAIN SMALL VESSEL DISEASE WITH HEMORRHAGE
CO4A1_HUMAN	175780	611773	#175780 PORENCEPHALY 1; POREN1	#611773 ANGIOPATHY, HEREDITARY, WITH NEPHROPATHY, ANEURYSMS, AND MUSCLE CRAMPS;
CO4A1_HUMAN	607595	611773	#607595 BRAIN SMALL VESSEL DISEASE WITH HEMORRHAGE	#611773 ANGIOPATHY, HEREDITARY, WITH NEPHROPATHY, ANEURYSMS, AND MUSCLE CRAMPS;
CO7A1_HUMAN	131705	131750	#131705 TRANSIENT BULLOUS DERMOLYSIS OF THE NEWBORN; TBDN	#131750 EPIDERMOLYSIS BULLOSA DYSTROPHICA, AUTOSOMAL DOMINANT; DDEB
CO7A1_HUMAN	131705	131850	#131705 TRANSIENT BULLOUS DERMOLYSIS OF THE NEWBORN; TBDN	#131850 EPIDERMOLYSIS BULLOSA DYSTROPHICA, PRETIBIAL
CO7A1_HUMAN	131705	226600	#131705 TRANSIENT BULLOUS DERMOLYSIS OF THE NEWBORN; TBDN	#226600 EPIDERMOLYSIS BULLOSA DYSTROPHICA, AUTOSOMAL RECESSIVE; RDEB
CO7A1_HUMAN	131705	604129	#131705 TRANSIENT BULLOUS DERMOLYSIS OF THE NEWBORN; TBDN	#604129 EPIDERMOLYSIS BULLOSA PRURIGINOSA
CO7A1_HUMAN	131750	131850	#131750 EPIDERMOLYSIS BULLOSA DYSTROPHICA, AUTOSOMAL DOMINANT; DDEB	#131850 EPIDERMOLYSIS BULLOSA DYSTROPHICA, PRETIBIAL
CO7A1_HUMAN	131750	226600	#131750 EPIDERMOLYSIS BULLOSA DYSTROPHICA, AUTOSOMAL DOMINANT; DDEB	#226600 EPIDERMOLYSIS BULLOSA DYSTROPHICA, AUTOSOMAL RECESSIVE; RDEB
CO7A1_HUMAN	131850	226600	#131850 EPIDERMOLYSIS BULLOSA DYSTROPHICA, PRETIBIAL	#226600 EPIDERMOLYSIS BULLOSA DYSTROPHICA, AUTOSOMAL RECESSIVE; RDEB
CO7A1_HUMAN	131850	604129	#131850 EPIDERMOLYSIS BULLOSA DYSTROPHICA, PRETIBIAL	#604129 EPIDERMOLYSIS BULLOSA PRURIGINOSA
CO7A1_HUMAN	226600	604129	#226600 EPIDERMOLYSIS BULLOSA DYSTROPHICA, AUTOSOMAL RECESSIVE; RDEB	#604129 EPIDERMOLYSIS BULLOSA PRURIGINOSA
CO7A1_HUMAN	131750	604129	#131750 EPIDERMOLYSIS BULLOSA DYSTROPHICA, AUTOSOMAL DOMINANT; DDEB	#604129 EPIDERMOLYSIS BULLOSA PRURIGINOSA
CO7A1_HUMAN	131705	132000	#131705 TRANSIENT BULLOUS DERMOLYSIS OF THE NEWBORN; TBDN	#132000 EPIDERMOLYSIS BULLOSA WITH CONGENITAL LOCALIZED ABSENCE OF SKIN AND
CO7A1_HUMAN	131705	607523	#131705 TRANSIENT BULLOUS DERMOLYSIS OF THE NEWBORN; TBDN	#607523 NAIL DISORDER, NONSYNDROMIC CONGENITAL, 8; NDNC8
CO7A1_HUMAN	131750	132000	#131750 EPIDERMOLYSIS BULLOSA DYSTROPHICA, AUTOSOMAL DOMINANT; DDEB	#132000 EPIDERMOLYSIS BULLOSA WITH CONGENITAL LOCALIZED ABSENCE OF SKIN AND
CO7A1_HUMAN	131750	607523	#131750 EPIDERMOLYSIS BULLOSA DYSTROPHICA, AUTOSOMAL DOMINANT; DDEB	#607523 NAIL DISORDER, NONSYNDROMIC CONGENITAL, 8; NDNC8
CO7A1_HUMAN	131850	132000	#131850 EPIDERMOLYSIS BULLOSA DYSTROPHICA, PRETIBIAL	#132000 EPIDERMOLYSIS BULLOSA WITH CONGENITAL LOCALIZED ABSENCE OF SKIN AND
CO7A1_HUMAN	131850	607523	#131850 EPIDERMOLYSIS BULLOSA DYSTROPHICA, PRETIBIAL	#607523 NAIL DISORDER, NONSYNDROMIC CONGENITAL, 8; NDNC8
CO7A1_HUMAN	132000	226600	#132000 EPIDERMOLYSIS BULLOSA WITH CONGENITAL LOCALIZED ABSENCE OF SKIN AND	#226600 EPIDERMOLYSIS BULLOSA DYSTROPHICA, AUTOSOMAL RECESSIVE; RDEB
CO7A1_HUMAN	132000	604129	#132000 EPIDERMOLYSIS BULLOSA WITH CONGENITAL LOCALIZED ABSENCE OF SKIN AND	#604129 EPIDERMOLYSIS BULLOSA PRURIGINOSA
CO7A1_HUMAN	132000	607523	#132000 EPIDERMOLYSIS BULLOSA WITH CONGENITAL LOCALIZED ABSENCE OF SKIN AND	#607523 NAIL DISORDER, NONSYNDROMIC CONGENITAL, 8; NDNC8
CO7A1_HUMAN	226600	607523	#226600 EPIDERMOLYSIS BULLOSA DYSTROPHICA, AUTOSOMAL RECESSIVE; RDEB	#607523 NAIL DISORDER, NONSYNDROMIC CONGENITAL, 8; NDNC8
CO7A1_HUMAN	604129	607523	#604129 EPIDERMOLYSIS BULLOSA PRURIGINOSA	#607523 NAIL DISORDER, NONSYNDROMIC CONGENITAL, 8; NDNC8
COBA2_HUMAN	277610	601868	#277610 WEISSENBACHER-ZWEYMULLER SYNDROME; WZS	#601868 DEAFNESS, AUTOSOMAL DOMINANT 13; DFNA13
COBA2_HUMAN	184840	215150	#184840 STICKLER SYNDROME, TYPE III; STL3	#215150 OTOSPONDYLOMEGAEPIPHYSEAL DYSPLASIA; OSMED
COBA2_HUMAN	184840	277610	#184840 STICKLER SYNDROME, TYPE III; STL3	#277610 WEISSENBACHER-ZWEYMULLER SYNDROME; WZS
COBA2_HUMAN	184840	601868	#184840 STICKLER SYNDROME, TYPE III; STL3	#601868 DEAFNESS, AUTOSOMAL DOMINANT 13; DFNA13
COBA2_HUMAN	184840	609706	#184840 STICKLER SYNDROME, TYPE III; STL3	#609706 DEAFNESS, AUTOSOMAL RECESSIVE 53; DFNB53
COBA2_HUMAN	184840	614524	#184840 STICKLER SYNDROME, TYPE III; STL3	#614524 FIBROCHONDROGENESIS 2; FBCG2
COBA2_HUMAN	215150	277610	#215150 OTOSPONDYLOMEGAEPIPHYSEAL DYSPLASIA; OSMED	#277610 WEISSENBACHER-ZWEYMULLER SYNDROME; WZS
COBA2_HUMAN	215150	601868	#215150 OTOSPONDYLOMEGAEPIPHYSEAL DYSPLASIA; OSMED	#601868 DEAFNESS, AUTOSOMAL DOMINANT 13; DFNA13
COBA2_HUMAN	215150	609706	#215150 OTOSPONDYLOMEGAEPIPHYSEAL DYSPLASIA; OSMED	#609706 DEAFNESS, AUTOSOMAL RECESSIVE 53; DFNB53
COBA2_HUMAN	215150	614524	#215150 OTOSPONDYLOMEGAEPIPHYSEAL DYSPLASIA; OSMED	#614524 FIBROCHONDROGENESIS 2; FBCG2
COBA2_HUMAN	277610	609706	#277610 WEISSENBACHER-ZWEYMULLER SYNDROME; WZS	#609706 DEAFNESS, AUTOSOMAL RECESSIVE 53; DFNB53
COBA2_HUMAN	277610	614524	#277610 WEISSENBACHER-ZWEYMULLER SYNDROME; WZS	#614524 FIBROCHONDROGENESIS 2; FBCG2
COBA2_HUMAN	601868	609706	#601868 DEAFNESS, AUTOSOMAL DOMINANT 13; DFNA13	#609706 DEAFNESS, AUTOSOMAL RECESSIVE 53; DFNB53
COBA2_HUMAN	601868	614524	#601868 DEAFNESS, AUTOSOMAL DOMINANT 13; DFNA13	#614524 FIBROCHONDROGENESIS 2; FBCG2
COBA2_HUMAN	609706	614524	#609706 DEAFNESS, AUTOSOMAL RECESSIVE 53; DFNB53	#614524 FIBROCHONDROGENESIS 2; FBCG2
COLI_HUMAN	601665	609734	#601665 OBESITY	#609734 PROOPIOMELANOCORTIN DEFICIENCY
COM1_HUMAN	251255	606744	#251255 JAWAD SYNDROME; JWDS	#606744 SECKEL SYNDROME 2; SCKL2
CRBA4_HUMAN	610425	610426	#610425 CATARACT, LAMELLAR 2	#610426 MICROPHTHALMIA, ISOLATED, WITH CATARACT 4; MCOPCT4
CRBB1_HUMAN	116150	611544	^116150 MOVED TO 116200 AND 107250	#611544 CATARACT, CONGENITAL NUCLEAR, AUTOSOMAL RECESSIVE 3; CATCN3
CRBB2_HUMAN	601547	604307	^607133 MOVED TO 601547	#604307 CATARACT 2, MULTIPLE TYPES; CTRCT2
CRBB2_HUMAN	601547	607133	^607133 MOVED TO 601547	^607133 MOVED TO 601547
CRBB2_HUMAN	604307	607133	#604307 CATARACT 2, MULTIPLE TYPES; CTRCT2	^607133 MOVED TO 601547
CRX_HUMAN	120970	613829	#120970 CONE-ROD DYSTROPHY 2; CORD2	#613829 LEBER CONGENITAL AMAUROSIS 7; LCA7
CRX_HUMAN	268000	613829	#268000 RETINITIS PIGMENTOSA; RP	#613829 LEBER CONGENITAL AMAUROSIS 7; LCA7
CRX_HUMAN	120970	268000	#120970 CONE-ROD DYSTROPHY 2; CORD2	#268000 RETINITIS PIGMENTOSA; RP
CRYAB_HUMAN	608810	613763	#608810 MYOPATHY, MYOFIBRILLAR, 2, MFM2	#613763 CATARACT, POSTERIOR POLAR, 2; CTPP2
CRYAB_HUMAN	608810	613869	#608810 MYOPATHY, MYOFIBRILLAR, 2, MFM2	#613869 MYOPATHY, MYOFIBRILLAR, FATAL INFANTILE HYPERTONIC, ALPHA-B CRYSTALLIN-RELATED
CRYAB_HUMAN	613763	613869	#613763 CATARACT, POSTERIOR POLAR, 2; CTPP2	#613869 MYOPATHY, MYOFIBRILLAR, FATAL INFANTILE HYPERTONIC, ALPHA-B CRYSTALLIN-RELATED
CSKP_HUMAN	300422	300749	#300422 FG SYNDROME 4; FGS4	#300749 MENTAL RETARDATION AND MICROCEPHALY WITH PONTINE AND CEREBELLAR HYPOPLASIA;
CSRP3_HUMAN	607482	612124	#607482 CARDIOMYOPATHY, DILATED, 1M; CMD1M	#612124 CARDIOMYOPATHY, FAMILIAL HYPERTROPHIC, 12; CMH12
DCTN1_HUMAN	168605	607641	#168605 PERRY SYNDROME	#607641 NEURONOPATHY, DISTAL HEREDITARY MOTOR, TYPE VIIB; HMN7B
DCTN1_HUMAN	105400	168605	#105400 AMYOTROPHIC LATERAL SCLEROSIS 1; ALS1	#168605 PERRY SYNDROME
DCTN1_HUMAN	105400	607641	#105400 AMYOTROPHIC LATERAL SCLEROSIS 1; ALS1	#607641 NEURONOPATHY, DISTAL HEREDITARY MOTOR, TYPE VIIB; HMN7B
DESM_HUMAN	601419	604765	#601419 MYOPATHY, MYOFIBRILLAR, 1; MFM1	#604765 CARDIOMYOPATHY, DILATED, 1I; CMD1I
DESM_HUMAN	181400	601419	#181400 SCAPULOPERONEAL SYNDROME, NEUROGENIC, KAESER TYPE; SCPNK	#601419 MYOPATHY, MYOFIBRILLAR, 1; MFM1
DESM_HUMAN	181400	604765	#181400 SCAPULOPERONEAL SYNDROME, NEUROGENIC, KAESER TYPE; SCPNK	#604765 CARDIOMYOPATHY, DILATED, 1I; CMD1I
DESP_HUMAN	605676	607450	#605676 CARDIOMYOPATHY, DILATED, WITH WOOLLY HAIR AND KERATODERMA	#607450 ARRHYTHMOGENIC RIGHT VENTRICULAR DYSPLASIA, FAMILIAL, 8; ARVD8
DESP_HUMAN	605676	607655	#605676 CARDIOMYOPATHY, DILATED, WITH WOOLLY HAIR AND KERATODERMA	#607655 SKIN FRAGILITY-WOOLLY HAIR SYNDROME; SFWHS
DESP_HUMAN	605676	609638	#605676 CARDIOMYOPATHY, DILATED, WITH WOOLLY HAIR AND KERATODERMA	#609638 EPIDERMOLYSIS BULLOSA, LETHAL ACANTHOLYTIC
DESP_HUMAN	605676	612908	#605676 CARDIOMYOPATHY, DILATED, WITH WOOLLY HAIR AND KERATODERMA	#612908 KERATOSIS PALMOPLANTARIS STRIATA II; PPKS2
DESP_HUMAN	607450	607655	#607450 ARRHYTHMOGENIC RIGHT VENTRICULAR DYSPLASIA, FAMILIAL, 8; ARVD8	#607655 SKIN FRAGILITY-WOOLLY HAIR SYNDROME; SFWHS
DESP_HUMAN	607450	609638	#607450 ARRHYTHMOGENIC RIGHT VENTRICULAR DYSPLASIA, FAMILIAL, 8; ARVD8	#609638 EPIDERMOLYSIS BULLOSA, LETHAL ACANTHOLYTIC
DESP_HUMAN	607450	612908	#607450 ARRHYTHMOGENIC RIGHT VENTRICULAR DYSPLASIA, FAMILIAL, 8; ARVD8	#612908 KERATOSIS PALMOPLANTARIS STRIATA II; PPKS2
DESP_HUMAN	607655	609638	#607655 SKIN FRAGILITY-WOOLLY HAIR SYNDROME; SFWHS	#609638 EPIDERMOLYSIS BULLOSA, LETHAL ACANTHOLYTIC
DESP_HUMAN	607655	612908	#607655 SKIN FRAGILITY-WOOLLY HAIR SYNDROME; SFWHS	#612908 KERATOSIS PALMOPLANTARIS STRIATA II; PPKS2
DESP_HUMAN	609638	612908	#609638 EPIDERMOLYSIS BULLOSA, LETHAL ACANTHOLYTIC	#612908 KERATOSIS PALMOPLANTARIS STRIATA II; PPKS2
DICER_HUMAN	138800	601200	#138800 GOITER, MULTINODULAR 1, WITH OR WITHOUT SERTOLI-LEYDIG CELL TUMORS;	#601200 PLEUROPULMONARY BLASTOMA; PPB
DNLI4_HUMAN	602450	606593	#602450 SEVERE COMBINED IMMUNODEFICIENCY WITH SENSITIVITY TO IONIZING RADIATION	#606593 LIG4 SYNDROME
DOCK8_HUMAN	243700	614113	#243700 HYPER-IgE RECURRENT INFECTION SYNDROME, AUTOSOMAL RECESSIVE	#614113 MENTAL RETARDATION, AUTOSOMAL DOMINANT 2; MRD2
DSG2_HUMAN	610193	612877	#610193 ARRHYTHMOGENIC RIGHT VENTRICULAR DYSPLASIA, FAMILIAL, 10; ARVD10	#612877 CARDIOMYOPATHY, DILATED, 1BB; CMD1BB
DYHC1_HUMAN	158600	614228	#158600 SPINAL MUSCULAR ATROPHY, LOWER EXTREMITY, AUTOSOMAL DOMINANT; SMALED	#614228 CHARCOT-MARIE-TOOTH DISEASE, AXONAL, TYPE 2O; CMT2O
DYHC1_HUMAN	158600	614563	#158600 SPINAL MUSCULAR ATROPHY, LOWER EXTREMITY, AUTOSOMAL DOMINANT; SMALED	#614563 MENTAL RETARDATION, AUTOSOMAL DOMINANT 13; MRD13
DYHC1_HUMAN	614228	614563	#614228 CHARCOT-MARIE-TOOTH DISEASE, AXONAL, TYPE 2O; CMT2O	#614563 MENTAL RETARDATION, AUTOSOMAL DOMINANT 13; MRD13
DYN2_HUMAN	160150	606482	#160150 MYOPATHY, CENTRONUCLEAR, 1; CNM1	#606482 CHARCOT-MARIE-TOOTH DISEASE, DOMINANT INTERMEDIATE B; CMTDIB
ECHA_HUMAN	609015	609016	#609015 TRIFUNCTIONAL PROTEIN DEFICIENCY	#609016 LONG-CHAIN 3-HYDROXYACYL-CoA DEHYDROGENASE DEFICIENCY
EDA_HUMAN	305100	313500	#305100 ECTODERMAL DYSPLASIA 1, HYPOHIDROTIC, X-LINKED; XHED	#313500 TOOTH AGENESIS, SELECTIVE, X-LINKED, 1; STHAGX1
EGR2_HUMAN	145900	607678	#145900 HYPERTROPHIC NEUROPATHY OF DEJERINE-SOTTAS	#607678 CHARCOT-MARIE-TOOTH DISEASE, DEMYELINATING, TYPE 1D; CMT1D
EGR2_HUMAN	145900	605253	#145900 HYPERTROPHIC NEUROPATHY OF DEJERINE-SOTTAS	#605253 NEUROPATHY, CONGENITAL HYPOMYELINATING OR AMYELINATING, AUTOSOMAL
EGR2_HUMAN	605253	607678	#605253 NEUROPATHY, CONGENITAL HYPOMYELINATING OR AMYELINATING, AUTOSOMAL	#607678 CHARCOT-MARIE-TOOTH DISEASE, DEMYELINATING, TYPE 1D; CMT1D
ELN_HUMAN	123700	185500	#123700 CUTIS LAXA, AUTOSOMAL DOMINANT 1; ADCL1	#185500 SUPRAVALVULAR AORTIC STENOSIS; SVAS
ELNE_HUMAN	162800	202700	#162800 CYCLIC NEUTROPENIA	#202700 NEUTROPENIA, SEVERE CONGENITAL, 1, AUTOSOMAL DOMINANT; SCN1
EPHA2_HUMAN	116600	613020	^613020 MOVED TO 116600	^613020 MOVED TO 116600
ERCC2_HUMAN	278730	601675	#278730 XERODERMA PIGMENTOSUM, COMPLEMENTATION GROUP D; XPD	#601675 TRICHOTHIODYSTROPHY, PHOTOSENSITIVE; TTDP
ERCC2_HUMAN	278730	610756	#278730 XERODERMA PIGMENTOSUM, COMPLEMENTATION GROUP D; XPD	#610756 CEREBROOCULOFACIOSKELETAL SYNDROME 2; COFS2
ERCC2_HUMAN	601675	610756	#601675 TRICHOTHIODYSTROPHY, PHOTOSENSITIVE; TTDP	#610756 CEREBROOCULOFACIOSKELETAL SYNDROME 2; COFS2
ERCC3_HUMAN	601675	610651	#601675 TRICHOTHIODYSTROPHY, PHOTOSENSITIVE; TTDP	#610651 XERODERMA PIGMENTOSUM, COMPLEMENTATION GROUP B; XPB
ERCC6_HUMAN	133540	214150	#133540 COCKAYNE SYNDROME, TYPE B; CSB	#214150 CEREBROOCULOFACIOSKELETAL SYNDROME 1; COFS1
ERCC6_HUMAN	133540	278800	#133540 COCKAYNE SYNDROME, TYPE B; CSB	#278800 DE SANCTIS-CACCHIONE SYNDROME
ERCC6_HUMAN	133540	600630	#133540 COCKAYNE SYNDROME, TYPE B; CSB	#600630 UV-SENSITIVE SYNDROME 1; UVSS1
ERCC6_HUMAN	133540	613761	#133540 COCKAYNE SYNDROME, TYPE B; CSB	#613761 MACULAR DEGENERATION, AGE-RELATED, 5; ARMD5
ERCC6_HUMAN	214150	278800	#214150 CEREBROOCULOFACIOSKELETAL SYNDROME 1; COFS1	#278800 DE SANCTIS-CACCHIONE SYNDROME
ERCC6_HUMAN	214150	600630	#214150 CEREBROOCULOFACIOSKELETAL SYNDROME 1; COFS1	#600630 UV-SENSITIVE SYNDROME 1; UVSS1
ERCC6_HUMAN	214150	613761	#214150 CEREBROOCULOFACIOSKELETAL SYNDROME 1; COFS1	#613761 MACULAR DEGENERATION, AGE-RELATED, 5; ARMD5
ERCC6_HUMAN	278800	600630	#278800 DE SANCTIS-CACCHIONE SYNDROME	#600630 UV-SENSITIVE SYNDROME 1; UVSS1
ERCC6_HUMAN	278800	613761	#278800 DE SANCTIS-CACCHIONE SYNDROME	#613761 MACULAR DEGENERATION, AGE-RELATED, 5; ARMD5
ERCC6_HUMAN	600630	613761	#600630 UV-SENSITIVE SYNDROME 1; UVSS1	#613761 MACULAR DEGENERATION, AGE-RELATED, 5; ARMD5
EXT2_HUMAN	133701	601224	#133701 EXOSTOSES, MULTIPLE, TYPE II	#601224 POTOCKI-SHAFFER SYNDROME
FBLN5_HUMAN	219100	608895	#219100 CUTIS LAXA, AUTOSOMAL RECESSIVE, TYPE IA; ARCL1A	#608895 MACULAR DEGENERATION, AGE-RELATED, 3; ARMD3
FBLN5_HUMAN	219100	614434	#219100 CUTIS LAXA, AUTOSOMAL RECESSIVE, TYPE IA; ARCL1A	#614434 CUTIS LAXA, AUTOSOMAL DOMINANT 2; ADCL2
FBLN5_HUMAN	608895	614434	#608895 MACULAR DEGENERATION, AGE-RELATED, 3; ARMD3	#614434 CUTIS LAXA, AUTOSOMAL DOMINANT 2; ADCL2
FBN1_HUMAN	102370	154700	#102370 ACROMICRIC DYSPLASIA; ACMICD	#154700 MARFAN SYNDROME; MFS
FBN1_HUMAN	102370	184900	#102370 ACROMICRIC DYSPLASIA; ACMICD	#184900 STIFF SKIN SYNDROME; SSKS
FBN1_HUMAN	154700	614185	#154700 MARFAN SYNDROME; MFS	#614185 GELEOPHYSIC DYSPLASIA 2; GPHYSD2
FBN1_HUMAN	184900	614185	#184900 STIFF SKIN SYNDROME; SSKS	#614185 GELEOPHYSIC DYSPLASIA 2; GPHYSD2
FBN1_HUMAN	102370	614185	#102370 ACROMICRIC DYSPLASIA; ACMICD	#614185 GELEOPHYSIC DYSPLASIA 2; GPHYSD2
FBN1_HUMAN	129600	154700	#129600 ECTOPIA LENTIS 1, ISOLATED, AUTOSOMAL DOMINANT; ECTOL1	#154700 MARFAN SYNDROME; MFS
FBN1_HUMAN	154700	182212	#154700 MARFAN SYNDROME; MFS	#182212 SHPRINTZEN-GOLDBERG CRANIOSYNOSTOSIS SYNDROME; SGS
FBN1_HUMAN	154700	184900	#154700 MARFAN SYNDROME; MFS	#184900 STIFF SKIN SYNDROME; SSKS
FBN1_HUMAN	102370	129600	#102370 ACROMICRIC DYSPLASIA; ACMICD	#129600 ECTOPIA LENTIS 1, ISOLATED, AUTOSOMAL DOMINANT; ECTOL1
FBN1_HUMAN	102370	182212	#102370 ACROMICRIC DYSPLASIA; ACMICD	#182212 SHPRINTZEN-GOLDBERG CRANIOSYNOSTOSIS SYNDROME; SGS
FBN1_HUMAN	102370	604308	#102370 ACROMICRIC DYSPLASIA; ACMICD	#604308 MASS SYNDROME
FBN1_HUMAN	102370	608328	#102370 ACROMICRIC DYSPLASIA; ACMICD	#608328 WEILL-MARCHESANI SYNDROME 2; WMS2
FBN1_HUMAN	129600	182212	#129600 ECTOPIA LENTIS 1, ISOLATED, AUTOSOMAL DOMINANT; ECTOL1	#182212 SHPRINTZEN-GOLDBERG CRANIOSYNOSTOSIS SYNDROME; SGS
FBN1_HUMAN	129600	184900	#129600 ECTOPIA LENTIS 1, ISOLATED, AUTOSOMAL DOMINANT; ECTOL1	#184900 STIFF SKIN SYNDROME; SSKS
FBN1_HUMAN	129600	604308	#129600 ECTOPIA LENTIS 1, ISOLATED, AUTOSOMAL DOMINANT; ECTOL1	#604308 MASS SYNDROME
FBN1_HUMAN	129600	608328	#129600 ECTOPIA LENTIS 1, ISOLATED, AUTOSOMAL DOMINANT; ECTOL1	#608328 WEILL-MARCHESANI SYNDROME 2; WMS2
FBN1_HUMAN	129600	614185	#129600 ECTOPIA LENTIS 1, ISOLATED, AUTOSOMAL DOMINANT; ECTOL1	#614185 GELEOPHYSIC DYSPLASIA 2; GPHYSD2
FBN1_HUMAN	154700	604308	#154700 MARFAN SYNDROME; MFS	#604308 MASS SYNDROME
FBN1_HUMAN	154700	608328	#154700 MARFAN SYNDROME; MFS	#608328 WEILL-MARCHESANI SYNDROME 2; WMS2
FBN1_HUMAN	182212	184900	#182212 SHPRINTZEN-GOLDBERG CRANIOSYNOSTOSIS SYNDROME; SGS	#184900 STIFF SKIN SYNDROME; SSKS
FBN1_HUMAN	182212	604308	#182212 SHPRINTZEN-GOLDBERG CRANIOSYNOSTOSIS SYNDROME; SGS	#604308 MASS SYNDROME
FBN1_HUMAN	182212	608328	#182212 SHPRINTZEN-GOLDBERG CRANIOSYNOSTOSIS SYNDROME; SGS	#608328 WEILL-MARCHESANI SYNDROME 2; WMS2
FBN1_HUMAN	182212	614185	#182212 SHPRINTZEN-GOLDBERG CRANIOSYNOSTOSIS SYNDROME; SGS	#614185 GELEOPHYSIC DYSPLASIA 2; GPHYSD2
FBN1_HUMAN	184900	604308	#184900 STIFF SKIN SYNDROME; SSKS	#604308 MASS SYNDROME
FBN1_HUMAN	184900	608328	#184900 STIFF SKIN SYNDROME; SSKS	#608328 WEILL-MARCHESANI SYNDROME 2; WMS2
FBN1_HUMAN	604308	608328	#604308 MASS SYNDROME	#608328 WEILL-MARCHESANI SYNDROME 2; WMS2
FBN1_HUMAN	604308	614185	#604308 MASS SYNDROME	#614185 GELEOPHYSIC DYSPLASIA 2; GPHYSD2
FBN1_HUMAN	608328	614185	#608328 WEILL-MARCHESANI SYNDROME 2; WMS2	#614185 GELEOPHYSIC DYSPLASIA 2; GPHYSD2
FCG2B_HUMAN	152700	611162	#152700 SYSTEMIC LUPUS ERYTHEMATOSUS; SLE	#611162 MALARIA, SUSCEPTIBILITY TO
FGFR1_HUMAN	147950	166250	#147950 HYPOGONADOTROPIC HYPOGONADISM 2 WITH OR WITHOUT ANOSMIA; HH2	#166250 OSTEOGLOPHONIC DYSPLASIA; OGD
FGFR1_HUMAN	147950	190440	#147950 HYPOGONADOTROPIC HYPOGONADISM 2 WITH OR WITHOUT ANOSMIA; HH2	#190440 TRIGONOCEPHALY 1; TRIGNO1
FGFR1_HUMAN	166250	190440	#166250 OSTEOGLOPHONIC DYSPLASIA; OGD	#190440 TRIGONOCEPHALY 1; TRIGNO1
FGFR1_HUMAN	101600	147950	#101600 PFEIFFER SYNDROME	#147950 HYPOGONADOTROPIC HYPOGONADISM 2 WITH OR WITHOUT ANOSMIA; HH2
FGFR1_HUMAN	101600	166250	#101600 PFEIFFER SYNDROME	#166250 OSTEOGLOPHONIC DYSPLASIA; OGD
FGFR1_HUMAN	101600	190440	#101600 PFEIFFER SYNDROME	#190440 TRIGONOCEPHALY 1; TRIGNO1
FGFR2_HUMAN	101200	101600	#101200 APERT SYNDROME	#101600 PFEIFFER SYNDROME
FGFR2_HUMAN	101200	123500	#101200 APERT SYNDROME	#123500 CROUZON SYNDROME
FGFR2_HUMAN	101600	123790	#101600 PFEIFFER SYNDROME	#123790 BEARE-STEVENSON CUTIS GYRATA SYNDROME; BSTVS
FGFR2_HUMAN	101600	149730	#101600 PFEIFFER SYNDROME	#149730 LACRIMOAURICULODENTODIGITAL SYNDROME; LADD
FGFR2_HUMAN	101600	609579	#101600 PFEIFFER SYNDROME	#609579 SCAPHOCEPHALY, MAXILLARY RETRUSION, AND MENTAL RETARDATION
FGFR2_HUMAN	123500	149730	#123500 CROUZON SYNDROME	#149730 LACRIMOAURICULODENTODIGITAL SYNDROME; LADD
FGFR2_HUMAN	123500	609579	#123500 CROUZON SYNDROME	#609579 SCAPHOCEPHALY, MAXILLARY RETRUSION, AND MENTAL RETARDATION
FGFR2_HUMAN	149730	609579	#149730 LACRIMOAURICULODENTODIGITAL SYNDROME; LADD	#609579 SCAPHOCEPHALY, MAXILLARY RETRUSION, AND MENTAL RETARDATION
FGFR2_HUMAN	101600	123150	#101600 PFEIFFER SYNDROME	#123150 JACKSON-WEISS SYNDROME; JWS
FGFR2_HUMAN	101600	123500	#101600 PFEIFFER SYNDROME	#123500 CROUZON SYNDROME
FGFR2_HUMAN	101600	207410	#101600 PFEIFFER SYNDROME	#207410 ANTLEY-BIXLER SYNDROME WITHOUT GENITAL ANOMALIES OR DISORDERED STEROIDOGENESIS;
FGFR2_HUMAN	123150	123500	#123150 JACKSON-WEISS SYNDROME; JWS	#123500 CROUZON SYNDROME
FGFR2_HUMAN	123150	207410	#123150 JACKSON-WEISS SYNDROME; JWS	#207410 ANTLEY-BIXLER SYNDROME WITHOUT GENITAL ANOMALIES OR DISORDERED STEROIDOGENESIS;
FGFR2_HUMAN	123500	207410	#123500 CROUZON SYNDROME	#207410 ANTLEY-BIXLER SYNDROME WITHOUT GENITAL ANOMALIES OR DISORDERED STEROIDOGENESIS;
FGFR2_HUMAN	101200	123150	#101200 APERT SYNDROME	#123150 JACKSON-WEISS SYNDROME; JWS
FGFR2_HUMAN	101200	123790	#101200 APERT SYNDROME	#123790 BEARE-STEVENSON CUTIS GYRATA SYNDROME; BSTVS
FGFR2_HUMAN	101200	149730	#101200 APERT SYNDROME	#149730 LACRIMOAURICULODENTODIGITAL SYNDROME; LADD
FGFR2_HUMAN	101200	207410	#101200 APERT SYNDROME	#207410 ANTLEY-BIXLER SYNDROME WITHOUT GENITAL ANOMALIES OR DISORDERED STEROIDOGENESIS;
FGFR2_HUMAN	101200	609579	#101200 APERT SYNDROME	#609579 SCAPHOCEPHALY, MAXILLARY RETRUSION, AND MENTAL RETARDATION
FGFR2_HUMAN	101200	614592	#101200 APERT SYNDROME	#614592 BENT BONE DYSPLASIA SYNDROME; BBDS
FGFR2_HUMAN	101600	614592	#101600 PFEIFFER SYNDROME	#614592 BENT BONE DYSPLASIA SYNDROME; BBDS
FGFR2_HUMAN	123150	123790	#123150 JACKSON-WEISS SYNDROME; JWS	#123790 BEARE-STEVENSON CUTIS GYRATA SYNDROME; BSTVS
FGFR2_HUMAN	123150	149730	#123150 JACKSON-WEISS SYNDROME; JWS	#149730 LACRIMOAURICULODENTODIGITAL SYNDROME; LADD
FGFR2_HUMAN	123150	609579	#123150 JACKSON-WEISS SYNDROME; JWS	#609579 SCAPHOCEPHALY, MAXILLARY RETRUSION, AND MENTAL RETARDATION
FGFR2_HUMAN	123150	614592	#123150 JACKSON-WEISS SYNDROME; JWS	#614592 BENT BONE DYSPLASIA SYNDROME; BBDS
FGFR2_HUMAN	123500	123790	#123500 CROUZON SYNDROME	#123790 BEARE-STEVENSON CUTIS GYRATA SYNDROME; BSTVS
FGFR2_HUMAN	123500	614592	#123500 CROUZON SYNDROME	#614592 BENT BONE DYSPLASIA SYNDROME; BBDS
FGFR2_HUMAN	123790	149730	#123790 BEARE-STEVENSON CUTIS GYRATA SYNDROME; BSTVS	#149730 LACRIMOAURICULODENTODIGITAL SYNDROME; LADD
FGFR2_HUMAN	123790	207410	#123790 BEARE-STEVENSON CUTIS GYRATA SYNDROME; BSTVS	#207410 ANTLEY-BIXLER SYNDROME WITHOUT GENITAL ANOMALIES OR DISORDERED STEROIDOGENESIS;
FGFR2_HUMAN	123790	609579	#123790 BEARE-STEVENSON CUTIS GYRATA SYNDROME; BSTVS	#609579 SCAPHOCEPHALY, MAXILLARY RETRUSION, AND MENTAL RETARDATION
FGFR2_HUMAN	123790	614592	#123790 BEARE-STEVENSON CUTIS GYRATA SYNDROME; BSTVS	#614592 BENT BONE DYSPLASIA SYNDROME; BBDS
FGFR2_HUMAN	149730	207410	#149730 LACRIMOAURICULODENTODIGITAL SYNDROME; LADD	#207410 ANTLEY-BIXLER SYNDROME WITHOUT GENITAL ANOMALIES OR DISORDERED STEROIDOGENESIS;
FGFR2_HUMAN	149730	614592	#149730 LACRIMOAURICULODENTODIGITAL SYNDROME; LADD	#614592 BENT BONE DYSPLASIA SYNDROME; BBDS
FGFR2_HUMAN	207410	609579	#207410 ANTLEY-BIXLER SYNDROME WITHOUT GENITAL ANOMALIES OR DISORDERED STEROIDOGENESIS;	#609579 SCAPHOCEPHALY, MAXILLARY RETRUSION, AND MENTAL RETARDATION
FGFR2_HUMAN	207410	614592	#207410 ANTLEY-BIXLER SYNDROME WITHOUT GENITAL ANOMALIES OR DISORDERED STEROIDOGENESIS;	#614592 BENT BONE DYSPLASIA SYNDROME; BBDS
FGFR2_HUMAN	609579	614592	#609579 SCAPHOCEPHALY, MAXILLARY RETRUSION, AND MENTAL RETARDATION	#614592 BENT BONE DYSPLASIA SYNDROME; BBDS
FGFR3_HUMAN	100800	162900	#100800 ACHONDROPLASIA; ACH	#162900 NEVUS, EPIDERMAL
FGFR3_HUMAN	109800	162900	#109800 BLADDER CANCER	#162900 NEVUS, EPIDERMAL
FGFR3_HUMAN	109800	603956	#109800 BLADDER CANCER	#603956 CERVICAL CANCER
FGFR3_HUMAN	162900	182000	#162900 NEVUS, EPIDERMAL	#182000 KERATOSIS, SEBORRHEIC
FGFR3_HUMAN	162900	187600	#162900 NEVUS, EPIDERMAL	#187600 THANATOPHORIC DYSPLASIA, TYPE I; TD1
FGFR3_HUMAN	182000	603956	#182000 KERATOSIS, SEBORRHEIC	#603956 CERVICAL CANCER
FGFR3_HUMAN	187600	603956	#187600 THANATOPHORIC DYSPLASIA, TYPE I; TD1	#603956 CERVICAL CANCER
FGFR3_HUMAN	100800	149730	#100800 ACHONDROPLASIA; ACH	#149730 LACRIMOAURICULODENTODIGITAL SYNDROME; LADD
FGFR3_HUMAN	100800	610474	#100800 ACHONDROPLASIA; ACH	#610474 CAMPTODACTYLY, TALL STATURE, AND HEARING LOSS SYNDROME
FGFR3_HUMAN	109800	149730	#109800 BLADDER CANCER	#149730 LACRIMOAURICULODENTODIGITAL SYNDROME; LADD
FGFR3_HUMAN	109800	610474	#109800 BLADDER CANCER	#610474 CAMPTODACTYLY, TALL STATURE, AND HEARING LOSS SYNDROME
FGFR3_HUMAN	146000	149730	#146000 HYPOCHONDROPLASIA; HCH	#149730 LACRIMOAURICULODENTODIGITAL SYNDROME; LADD
FGFR3_HUMAN	146000	610474	#146000 HYPOCHONDROPLASIA; HCH	#610474 CAMPTODACTYLY, TALL STATURE, AND HEARING LOSS SYNDROME
FGFR3_HUMAN	149730	182000	#149730 LACRIMOAURICULODENTODIGITAL SYNDROME; LADD	#182000 KERATOSIS, SEBORRHEIC
FGFR3_HUMAN	149730	187600	#149730 LACRIMOAURICULODENTODIGITAL SYNDROME; LADD	#187600 THANATOPHORIC DYSPLASIA, TYPE I; TD1
FGFR3_HUMAN	149730	187601	#149730 LACRIMOAURICULODENTODIGITAL SYNDROME; LADD	#187601 THANATOPHORIC DYSPLASIA, TYPE II; TD2
FGFR3_HUMAN	149730	273300	#149730 LACRIMOAURICULODENTODIGITAL SYNDROME; LADD	#273300 TESTICULAR GERM CELL TUMOR; TGCT
FGFR3_HUMAN	149730	610474	#149730 LACRIMOAURICULODENTODIGITAL SYNDROME; LADD	#610474 CAMPTODACTYLY, TALL STATURE, AND HEARING LOSS SYNDROME
FGFR3_HUMAN	182000	610474	#182000 KERATOSIS, SEBORRHEIC	#610474 CAMPTODACTYLY, TALL STATURE, AND HEARING LOSS SYNDROME
FGFR3_HUMAN	187600	610474	#187600 THANATOPHORIC DYSPLASIA, TYPE I; TD1	#610474 CAMPTODACTYLY, TALL STATURE, AND HEARING LOSS SYNDROME
FGFR3_HUMAN	187601	610474	#187601 THANATOPHORIC DYSPLASIA, TYPE II; TD2	#610474 CAMPTODACTYLY, TALL STATURE, AND HEARING LOSS SYNDROME
FGFR3_HUMAN	273300	610474	#273300 TESTICULAR GERM CELL TUMOR; TGCT	#610474 CAMPTODACTYLY, TALL STATURE, AND HEARING LOSS SYNDROME
FGFR3_HUMAN	100800	109800	#100800 ACHONDROPLASIA; ACH	#109800 BLADDER CANCER
FGFR3_HUMAN	100800	146000	#100800 ACHONDROPLASIA; ACH	#146000 HYPOCHONDROPLASIA; HCH
FGFR3_HUMAN	100800	182000	#100800 ACHONDROPLASIA; ACH	#182000 KERATOSIS, SEBORRHEIC
FGFR3_HUMAN	100800	187600	#100800 ACHONDROPLASIA; ACH	#187600 THANATOPHORIC DYSPLASIA, TYPE I; TD1
FGFR3_HUMAN	100800	187601	#100800 ACHONDROPLASIA; ACH	#187601 THANATOPHORIC DYSPLASIA, TYPE II; TD2
FGFR3_HUMAN	100800	273300	#100800 ACHONDROPLASIA; ACH	#273300 TESTICULAR GERM CELL TUMOR; TGCT
FGFR3_HUMAN	109800	146000	#109800 BLADDER CANCER	#146000 HYPOCHONDROPLASIA; HCH
FGFR3_HUMAN	109800	182000	#109800 BLADDER CANCER	#182000 KERATOSIS, SEBORRHEIC
FGFR3_HUMAN	109800	187600	#109800 BLADDER CANCER	#187600 THANATOPHORIC DYSPLASIA, TYPE I; TD1
FGFR3_HUMAN	109800	187601	#109800 BLADDER CANCER	#187601 THANATOPHORIC DYSPLASIA, TYPE II; TD2
FGFR3_HUMAN	109800	273300	#109800 BLADDER CANCER	#273300 TESTICULAR GERM CELL TUMOR; TGCT
FGFR3_HUMAN	146000	182000	#146000 HYPOCHONDROPLASIA; HCH	#182000 KERATOSIS, SEBORRHEIC
FGFR3_HUMAN	146000	187600	#146000 HYPOCHONDROPLASIA; HCH	#187600 THANATOPHORIC DYSPLASIA, TYPE I; TD1
FGFR3_HUMAN	146000	187601	#146000 HYPOCHONDROPLASIA; HCH	#187601 THANATOPHORIC DYSPLASIA, TYPE II; TD2
FGFR3_HUMAN	146000	273300	#146000 HYPOCHONDROPLASIA; HCH	#273300 TESTICULAR GERM CELL TUMOR; TGCT
FGFR3_HUMAN	182000	187600	#182000 KERATOSIS, SEBORRHEIC	#187600 THANATOPHORIC DYSPLASIA, TYPE I; TD1
FGFR3_HUMAN	182000	187601	#182000 KERATOSIS, SEBORRHEIC	#187601 THANATOPHORIC DYSPLASIA, TYPE II; TD2
FGFR3_HUMAN	182000	273300	#182000 KERATOSIS, SEBORRHEIC	#273300 TESTICULAR GERM CELL TUMOR; TGCT
FGFR3_HUMAN	187600	187601	#187600 THANATOPHORIC DYSPLASIA, TYPE I; TD1	#187601 THANATOPHORIC DYSPLASIA, TYPE II; TD2
FGFR3_HUMAN	187600	273300	#187600 THANATOPHORIC DYSPLASIA, TYPE I; TD1	#273300 TESTICULAR GERM CELL TUMOR; TGCT
FGFR3_HUMAN	187601	273300	#187601 THANATOPHORIC DYSPLASIA, TYPE II; TD2	#273300 TESTICULAR GERM CELL TUMOR; TGCT
FGFR3_HUMAN	100800	254500	#100800 ACHONDROPLASIA; ACH	#254500 MYELOMA, MULTIPLE
FGFR3_HUMAN	100800	602849	#100800 ACHONDROPLASIA; ACH	#602849 MUENKE SYNDROME; MNKES
FGFR3_HUMAN	100800	603956	#100800 ACHONDROPLASIA; ACH	#603956 CERVICAL CANCER
FGFR3_HUMAN	100800	612247	#100800 ACHONDROPLASIA; ACH	#612247 CROUZON SYNDROME WITH ACANTHOSIS NIGRICANS; CAN
FGFR3_HUMAN	109800	254500	#109800 BLADDER CANCER	#254500 MYELOMA, MULTIPLE
FGFR3_HUMAN	109800	602849	#109800 BLADDER CANCER	#602849 MUENKE SYNDROME; MNKES
FGFR3_HUMAN	109800	612247	#109800 BLADDER CANCER	#612247 CROUZON SYNDROME WITH ACANTHOSIS NIGRICANS; CAN
FGFR3_HUMAN	146000	162900	#146000 HYPOCHONDROPLASIA; HCH	#162900 NEVUS, EPIDERMAL
FGFR3_HUMAN	146000	254500	#146000 HYPOCHONDROPLASIA; HCH	#254500 MYELOMA, MULTIPLE
FGFR3_HUMAN	146000	602849	#146000 HYPOCHONDROPLASIA; HCH	#602849 MUENKE SYNDROME; MNKES
FGFR3_HUMAN	146000	603956	#146000 HYPOCHONDROPLASIA; HCH	#603956 CERVICAL CANCER
FGFR3_HUMAN	146000	612247	#146000 HYPOCHONDROPLASIA; HCH	#612247 CROUZON SYNDROME WITH ACANTHOSIS NIGRICANS; CAN
FGFR3_HUMAN	149730	162900	#149730 LACRIMOAURICULODENTODIGITAL SYNDROME; LADD	#162900 NEVUS, EPIDERMAL
FGFR3_HUMAN	149730	254500	#149730 LACRIMOAURICULODENTODIGITAL SYNDROME; LADD	#254500 MYELOMA, MULTIPLE
FGFR3_HUMAN	149730	602849	#149730 LACRIMOAURICULODENTODIGITAL SYNDROME; LADD	#602849 MUENKE SYNDROME; MNKES
FGFR3_HUMAN	149730	603956	#149730 LACRIMOAURICULODENTODIGITAL SYNDROME; LADD	#603956 CERVICAL CANCER
FGFR3_HUMAN	149730	612247	#149730 LACRIMOAURICULODENTODIGITAL SYNDROME; LADD	#612247 CROUZON SYNDROME WITH ACANTHOSIS NIGRICANS; CAN
FGFR3_HUMAN	162900	187601	#162900 NEVUS, EPIDERMAL	#187601 THANATOPHORIC DYSPLASIA, TYPE II; TD2
FGFR3_HUMAN	162900	254500	#162900 NEVUS, EPIDERMAL	#254500 MYELOMA, MULTIPLE
FGFR3_HUMAN	162900	273300	#162900 NEVUS, EPIDERMAL	#273300 TESTICULAR GERM CELL TUMOR; TGCT
FGFR3_HUMAN	162900	602849	#162900 NEVUS, EPIDERMAL	#602849 MUENKE SYNDROME; MNKES
FGFR3_HUMAN	162900	603956	#162900 NEVUS, EPIDERMAL	#603956 CERVICAL CANCER
FGFR3_HUMAN	162900	610474	#162900 NEVUS, EPIDERMAL	#610474 CAMPTODACTYLY, TALL STATURE, AND HEARING LOSS SYNDROME
FGFR3_HUMAN	162900	612247	#162900 NEVUS, EPIDERMAL	#612247 CROUZON SYNDROME WITH ACANTHOSIS NIGRICANS; CAN
FGFR3_HUMAN	182000	254500	#182000 KERATOSIS, SEBORRHEIC	#254500 MYELOMA, MULTIPLE
FGFR3_HUMAN	182000	602849	#182000 KERATOSIS, SEBORRHEIC	#602849 MUENKE SYNDROME; MNKES
FGFR3_HUMAN	182000	612247	#182000 KERATOSIS, SEBORRHEIC	#612247 CROUZON SYNDROME WITH ACANTHOSIS NIGRICANS; CAN
FGFR3_HUMAN	187600	254500	#187600 THANATOPHORIC DYSPLASIA, TYPE I; TD1	#254500 MYELOMA, MULTIPLE
FGFR3_HUMAN	187600	602849	#187600 THANATOPHORIC DYSPLASIA, TYPE I; TD1	#602849 MUENKE SYNDROME; MNKES
FGFR3_HUMAN	187600	612247	#187600 THANATOPHORIC DYSPLASIA, TYPE I; TD1	#612247 CROUZON SYNDROME WITH ACANTHOSIS NIGRICANS; CAN
FGFR3_HUMAN	187601	254500	#187601 THANATOPHORIC DYSPLASIA, TYPE II; TD2	#254500 MYELOMA, MULTIPLE
FGFR3_HUMAN	187601	602849	#187601 THANATOPHORIC DYSPLASIA, TYPE II; TD2	#602849 MUENKE SYNDROME; MNKES
FGFR3_HUMAN	187601	603956	#187601 THANATOPHORIC DYSPLASIA, TYPE II; TD2	#603956 CERVICAL CANCER
FGFR3_HUMAN	187601	612247	#187601 THANATOPHORIC DYSPLASIA, TYPE II; TD2	#612247 CROUZON SYNDROME WITH ACANTHOSIS NIGRICANS; CAN
FGFR3_HUMAN	254500	273300	#254500 MYELOMA, MULTIPLE	#273300 TESTICULAR GERM CELL TUMOR; TGCT
FGFR3_HUMAN	254500	602849	#254500 MYELOMA, MULTIPLE	#602849 MUENKE SYNDROME; MNKES
FGFR3_HUMAN	254500	603956	#254500 MYELOMA, MULTIPLE	#603956 CERVICAL CANCER
FGFR3_HUMAN	254500	610474	#254500 MYELOMA, MULTIPLE	#610474 CAMPTODACTYLY, TALL STATURE, AND HEARING LOSS SYNDROME
FGFR3_HUMAN	254500	612247	#254500 MYELOMA, MULTIPLE	#612247 CROUZON SYNDROME WITH ACANTHOSIS NIGRICANS; CAN
FGFR3_HUMAN	273300	602849	#273300 TESTICULAR GERM CELL TUMOR; TGCT	#602849 MUENKE SYNDROME; MNKES
FGFR3_HUMAN	273300	603956	#273300 TESTICULAR GERM CELL TUMOR; TGCT	#603956 CERVICAL CANCER
FGFR3_HUMAN	273300	612247	#273300 TESTICULAR GERM CELL TUMOR; TGCT	#612247 CROUZON SYNDROME WITH ACANTHOSIS NIGRICANS; CAN
FGFR3_HUMAN	602849	603956	#602849 MUENKE SYNDROME; MNKES	#603956 CERVICAL CANCER
FGFR3_HUMAN	602849	610474	#602849 MUENKE SYNDROME; MNKES	#610474 CAMPTODACTYLY, TALL STATURE, AND HEARING LOSS SYNDROME
FGFR3_HUMAN	602849	612247	#602849 MUENKE SYNDROME; MNKES	#612247 CROUZON SYNDROME WITH ACANTHOSIS NIGRICANS; CAN
FGFR3_HUMAN	603956	610474	#603956 CERVICAL CANCER	#610474 CAMPTODACTYLY, TALL STATURE, AND HEARING LOSS SYNDROME
FGFR3_HUMAN	603956	612247	#603956 CERVICAL CANCER	#612247 CROUZON SYNDROME WITH ACANTHOSIS NIGRICANS; CAN
FGFR3_HUMAN	610474	612247	#610474 CAMPTODACTYLY, TALL STATURE, AND HEARING LOSS SYNDROME	#612247 CROUZON SYNDROME WITH ACANTHOSIS NIGRICANS; CAN
FIBA_HUMAN	105200	202400	#105200 AMYLOIDOSIS, FAMILIAL VISCERAL	#202400 AFIBRINOGENEMIA, CONGENITAL
FLNB_HUMAN	108720	112310	#108720 ATELOSTEOGENESIS, TYPE I; AOI	#112310 BOOMERANG DYSPLASIA
FLNB_HUMAN	108720	150250	#108720 ATELOSTEOGENESIS, TYPE I; AOI	#150250 LARSEN SYNDROME; LRS
FLNB_HUMAN	108721	112310	#108721 ATELOSTEOGENESIS, TYPE III; AOIII	#112310 BOOMERANG DYSPLASIA
FLNB_HUMAN	108721	150250	#108721 ATELOSTEOGENESIS, TYPE III; AOIII	#150250 LARSEN SYNDROME; LRS
FLNB_HUMAN	112310	150250	#112310 BOOMERANG DYSPLASIA	#150250 LARSEN SYNDROME; LRS
FLNB_HUMAN	108720	108721	#108720 ATELOSTEOGENESIS, TYPE I; AOI	#108721 ATELOSTEOGENESIS, TYPE III; AOIII
FLNB_HUMAN	108720	272460	#108720 ATELOSTEOGENESIS, TYPE I; AOI	#272460 SPONDYLOCARPOTARSAL SYNOSTOSIS SYNDROME; SCT
FLNB_HUMAN	108721	272460	#108721 ATELOSTEOGENESIS, TYPE III; AOIII	#272460 SPONDYLOCARPOTARSAL SYNOSTOSIS SYNDROME; SCT
FLNB_HUMAN	112310	272460	#112310 BOOMERANG DYSPLASIA	#272460 SPONDYLOCARPOTARSAL SYNOSTOSIS SYNDROME; SCT
FLNB_HUMAN	150250	272460	#150250 LARSEN SYNDROME; LRS	#272460 SPONDYLOCARPOTARSAL SYNOSTOSIS SYNDROME; SCT
FLNC_HUMAN	609524	614065	#609524 MYOPATHY, MYOFIBRILLAR, 5; MFM5	#614065 MYOPATHY, DISTAL, 4; MPD4
FMR1_HUMAN	300623	300624	#300623 FRAGILE X TREMOR/ATAXIA SYNDROME; FXTAS	#300624 FRAGILE X MENTAL RETARDATION SYNDROME
FMR1_HUMAN	300623	311360	#300623 FRAGILE X TREMOR/ATAXIA SYNDROME; FXTAS	#311360 PREMATURE OVARIAN FAILURE 1; POF1
FMR1_HUMAN	300624	311360	#300624 FRAGILE X MENTAL RETARDATION SYNDROME	#311360 PREMATURE OVARIAN FAILURE 1; POF1
FRIL_HUMAN	600886	606159	#600886 HYPERFERRITINEMIA WITH OR WITHOUT CATARACT	#606159 NEURODEGENERATION WITH BRAIN IRON ACCUMULATION 3; NBIA3
FSHR_HUMAN	233300	608115	#233300 OVARIAN DYSGENESIS 1; ODG1	#608115 OVARIAN HYPERSTIMULATION SYNDROME
FUS_HUMAN	608030	614782	#608030 AMYOTROPHIC LATERAL SCLEROSIS 6, WITH OR WITHOUT FRONTOTEMPORAL DEMENTIA;	#614782 TREMOR, HEREDITARY ESSENTIAL, 4; ETM4
FUS_HUMAN	608030	612160	#608030 AMYOTROPHIC LATERAL SCLEROSIS 6, WITH OR WITHOUT FRONTOTEMPORAL DEMENTIA;	#612160 HISTIOCYTOMA, ANGIOMATOID FIBROUS
FUS_HUMAN	612160	614782	#612160 HISTIOCYTOMA, ANGIOMATOID FIBROUS	#614782 TREMOR, HEREDITARY ESSENTIAL, 4; ETM4
GATA1_HUMAN	300367	314050	#300367 THROMBOCYTOPENIA, X-LINKED, WITH OR WITHOUT DYSERYTHROPOIETIC ANEMIA;	#314050 THROMBOCYTOPENIA WITH BETA-THALASSEMIA, X-LINKED; XLTT
GATA1_HUMAN	300367	300835	#300367 THROMBOCYTOPENIA, X-LINKED, WITH OR WITHOUT DYSERYTHROPOIETIC ANEMIA;	#300835 ANEMIA, X-LINKED, WITH OR WITHOUT NEUTROPENIA AND/OR PLATELET ABNORMALITIES;
GATA1_HUMAN	300835	314050	#300835 ANEMIA, X-LINKED, WITH OR WITHOUT NEUTROPENIA AND/OR PLATELET ABNORMALITIES;	#314050 THROMBOCYTOPENIA WITH BETA-THALASSEMIA, X-LINKED; XLTT
GATA2_HUMAN	614038	614172	#614038 LYMPHEDEMA, PRIMARY, WITH MYELODYSPLASIA	#614172 DENDRITIC CELL, MONOCYTE, B LYMPHOCYTE, AND NATURAL KILLER LYMPHOCYTE
GATA2_HUMAN	614038	614286	#614038 LYMPHEDEMA, PRIMARY, WITH MYELODYSPLASIA	#614286 MYELODYSPLASTIC SYNDROME; MDS
GATA2_HUMAN	614172	614286	#614172 DENDRITIC CELL, MONOCYTE, B LYMPHOCYTE, AND NATURAL KILLER LYMPHOCYTE	#614286 MYELODYSPLASTIC SYNDROME; MDS
GATA4_HUMAN	187500	614429	#187500 TETRALOGY OF FALLOT; TOF	#614429 VENTRICULAR SEPTAL DEFECT 1; VSD1
GATA4_HUMAN	607941	614430	#607941 ATRIAL SEPTAL DEFECT 2; ASD2	#614430 ATRIOVENTRICULAR SEPTAL DEFECT 4; AVSD4
GATA4_HUMAN	614429	614430	#614429 VENTRICULAR SEPTAL DEFECT 1; VSD1	#614430 ATRIOVENTRICULAR SEPTAL DEFECT 4; AVSD4
GATA4_HUMAN	607941	614429	#607941 ATRIAL SEPTAL DEFECT 2; ASD2	#614429 VENTRICULAR SEPTAL DEFECT 1; VSD1
GATA4_HUMAN	187500	607941	#187500 TETRALOGY OF FALLOT; TOF	#607941 ATRIAL SEPTAL DEFECT 2; ASD2
GATA4_HUMAN	187500	614430	#187500 TETRALOGY OF FALLOT; TOF	#614430 ATRIOVENTRICULAR SEPTAL DEFECT 4; AVSD4
GCH1_HUMAN	128230	233910	#128230 DYSTONIA, DOPA-RESPONSIVE; DRD	#233910 HYPERPHENYLALANINEMIA, BH4-DEFICIENT, B; HPABH4B
GFI1_HUMAN	607847	613107	#607847 NEUTROPENIA, NONIMMUNE CHRONIC IDIOPATHIC, OF ADULTS	#613107 NEUTROPENIA, SEVERE CONGENITAL, 2, AUTOSOMAL DOMINANT; SCN2
GLCNE_HUMAN	269921	600737	#269921 SIALURIA	#600737 INCLUSION BODY MYOPATHY 2, AUTOSOMAL RECESSIVE; IBM2
GLCNE_HUMAN	269921	605820	#269921 SIALURIA	#605820 NONAKA MYOPATHY; NM
GLCNE_HUMAN	600737	605820	#600737 INCLUSION BODY MYOPATHY 2, AUTOSOMAL RECESSIVE; IBM2	#605820 NONAKA MYOPATHY; NM
GLI3_HUMAN	146510	174200	#146510 PALLISTER-HALL SYNDROME; PHS	#174200 POLYDACTYLY, POSTAXIAL, TYPE A1; PAPA1
GLI3_HUMAN	146510	174700	#146510 PALLISTER-HALL SYNDROME; PHS	#174700 POLYDACTYLY, PREAXIAL IV
GLI3_HUMAN	146510	175700	#146510 PALLISTER-HALL SYNDROME; PHS	#175700 GREIG CEPHALOPOLYSYNDACTYLY SYNDROME; GCPS
GLI3_HUMAN	174200	174700	#174200 POLYDACTYLY, POSTAXIAL, TYPE A1; PAPA1	#174700 POLYDACTYLY, PREAXIAL IV
GLI3_HUMAN	174200	175700	#174200 POLYDACTYLY, POSTAXIAL, TYPE A1; PAPA1	#175700 GREIG CEPHALOPOLYSYNDACTYLY SYNDROME; GCPS
GLI3_HUMAN	174700	175700	#174700 POLYDACTYLY, PREAXIAL IV	#175700 GREIG CEPHALOPOLYSYNDACTYLY SYNDROME; GCPS
GP143_HUMAN	300500	300814	#300500 ALBINISM, OCULAR, TYPE I; OA1	#300814 NYSTAGMUS 6, CONGENITAL, X-LINKED; NYS6
GP1BA_HUMAN	153670	231200	#153670 BERNARD-SOULIER SYNDROME, TYPE A2, AUTOSOMAL DOMINANT; BSSA2	#231200 BERNARD-SOULIER SYNDROME; BSS
GP1BA_HUMAN	153670	177820	#153670 BERNARD-SOULIER SYNDROME, TYPE A2, AUTOSOMAL DOMINANT; BSSA2	#177820 PSEUDO-VON WILLEBRAND DISEASE; VWDP
GP1BA_HUMAN	153670	258660	#153670 BERNARD-SOULIER SYNDROME, TYPE A2, AUTOSOMAL DOMINANT; BSSA2	#258660 NONARTERITIC ANTERIOR ISCHEMIC OPTIC NEUROPATHY, SUSCEPTIBILITY TO
GP1BA_HUMAN	177820	231200	#177820 PSEUDO-VON WILLEBRAND DISEASE; VWDP	#231200 BERNARD-SOULIER SYNDROME; BSS
GP1BA_HUMAN	177820	258660	#177820 PSEUDO-VON WILLEBRAND DISEASE; VWDP	#258660 NONARTERITIC ANTERIOR ISCHEMIC OPTIC NEUROPATHY, SUSCEPTIBILITY TO
GP1BA_HUMAN	231200	258660	#231200 BERNARD-SOULIER SYNDROME; BSS	#258660 NONARTERITIC ANTERIOR ISCHEMIC OPTIC NEUROPATHY, SUSCEPTIBILITY TO
GRN_HUMAN	607485	614706	#607485 FRONTOTEMPORAL LOBAR DEGENERATION WITH TDP43 INCLUSIONS, GRN-RELATED	#614706 CEROID LIPOFUSCINOSIS, NEURONAL, 11; CLN11
GUC2C_HUMAN	614616	614665	#614616 DIARRHEA 6; DIAR6	#614665 MECONIUM ILEUS
GUC2D_HUMAN	204000	601777	#204000 LEBER CONGENITAL AMAUROSIS 1; LCA1	#601777 CONE-ROD DYSTROPHY 6; CORD6
HBA_HUMAN	140700	604131	#140700 HEINZ BODY ANEMIAS	#604131 ALPHA-THALASSEMIA
HBA_HUMAN	140700	613978	#140700 HEINZ BODY ANEMIAS	#613978 HEMOGLOBIN H DISEASE; HBH
HBA_HUMAN	604131	613978	#604131 ALPHA-THALASSEMIA	#613978 HEMOGLOBIN H DISEASE; HBH
HCDH_HUMAN	231530	609975	#231530 3-@HYDROXYACYL-CoA DEHYDROGENASE DEFICIENCY	#609975 HYPERINSULINEMIC HYPOGLYCEMIA, FAMILIAL, 4; HHF4
HFE_HUMAN	176200	235200	#176200 PORPHYRIA VARIEGATA	#235200 HEMOCHROMATOSIS; HFE
HFE_HUMAN	176200	612635	#176200 PORPHYRIA VARIEGATA	#612635 MICROVASCULAR COMPLICATIONS OF DIABETES, SUSCEPTIBILITY TO, 7; MVCD7
HFE_HUMAN	176200	614193	#176200 PORPHYRIA VARIEGATA	#614193 TRANSFERRIN SERUM LEVEL QUANTITATIVE TRAIT LOCUS 2; TFQTL2
HFE_HUMAN	235200	612635	#235200 HEMOCHROMATOSIS; HFE	#612635 MICROVASCULAR COMPLICATIONS OF DIABETES, SUSCEPTIBILITY TO, 7; MVCD7
HFE_HUMAN	235200	614193	#235200 HEMOCHROMATOSIS; HFE	#614193 TRANSFERRIN SERUM LEVEL QUANTITATIVE TRAIT LOCUS 2; TFQTL2
HFE_HUMAN	612635	614193	#612635 MICROVASCULAR COMPLICATIONS OF DIABETES, SUSCEPTIBILITY TO, 7; MVCD7	#614193 TRANSFERRIN SERUM LEVEL QUANTITATIVE TRAIT LOCUS 2; TFQTL2
HNF1A_HUMAN	600496	612520	#600496 MATURITY-ONSET DIABETES OF THE YOUNG, TYPE 3; MODY3	#612520 DIABETES MELLITUS, INSULIN-DEPENDENT, 20; IDDM20
HNF1A_HUMAN	142330	600496	#142330 HEPATIC ADENOMAS, FAMILIAL	#600496 MATURITY-ONSET DIABETES OF THE YOUNG, TYPE 3; MODY3
HNF1A_HUMAN	142330	612520	#142330 HEPATIC ADENOMAS, FAMILIAL	#612520 DIABETES MELLITUS, INSULIN-DEPENDENT, 20; IDDM20
HSPB1_HUMAN	606595	608634	#606595 CHARCOT-MARIE-TOOTH DISEASE, AXONAL, TYPE 2F; CMT2F	#608634 NEURONOPATHY, DISTAL HEREDITARY MOTOR, TYPE IIB; HMN2B
HSPB8_HUMAN	158590	608673	#158590 NEURONOPATHY, DISTAL HEREDITARY MOTOR, TYPE IIA; HMN2A	#608673 CHARCOT-MARIE-TOOTH DISEASE, AXONAL, TYPE 2L; CMT2L
HTRA1_HUMAN	600142	610149	#600142 CEREBRAL AUTOSOMAL RECESSIVE ARTERIOPATHY WITH SUBCORTICAL INFARCTS	#610149 MACULAR DEGENERATION, AGE-RELATED, 7; ARMD7
HXA13_HUMAN	140000	176305	#140000 HAND-FOOT-UTERUS SYNDROME	#176305 PREAXIAL DEFICIENCY, POSTAXIAL POLYDACTYLY, AND HYPOSPADIAS
IL12B_HUMAN	209950	612599	#209950 ATYPICAL MYCOBACTERIOSIS, FAMILIAL	%612599 PSORIASIS SUSCEPTIBILITY 11; PSORS11
IL23R_HUMAN	605606	612261	%605606 PSORIASIS SUSCEPTIBILITY 7; PSORS7	#612261 INFLAMMATORY BOWEL DISEASE 17; IBD17
IL7RA_HUMAN	608971	612595	#608971 SEVERE COMBINED IMMUNODEFICIENCY, AUTOSOMAL RECESSIVE, T CELL-NEGATIVE,	%612595 MULTIPLE SCLEROSIS, SUSCEPTIBILITY TO, 3; MS3
INGR1_HUMAN	209950	600263	#209950 ATYPICAL MYCOBACTERIOSIS, FAMILIAL	#600263 HELICOBACTER PYLORI INFECTION, SUSCEPTIBILITY TO
IRAK4_HUMAN	607676	610799	#607676 IRAK4 DEFICIENCY	#610799 INVASIVE PNEUMOCOCCAL DISEASE, RECURRENT ISOLATED, 1; IPD1
IRK2_HUMAN	170390	609622	#170390 ANDERSEN CARDIODYSRHYTHMIC PERIODIC PARALYSIS	#609622 SHORT QT SYNDROME 3; SQT3
IRK2_HUMAN	170390	613980	#170390 ANDERSEN CARDIODYSRHYTHMIC PERIODIC PARALYSIS	#613980 ATRIAL FIBRILLATION, FAMILIAL, 9; ATFB9
IRK2_HUMAN	609622	613980	#609622 SHORT QT SYNDROME 3; SQT3	#613980 ATRIAL FIBRILLATION, FAMILIAL, 9; ATFB9
IRK5_HUMAN	613485	613677	#613485 LONG QT SYNDROME 13; LQT13	#613677 HYPERALDOSTERONISM, FAMILIAL, TYPE III
ITB4_HUMAN	226650	226730	#226650 EPIDERMOLYSIS BULLOSA, JUNCTIONAL, NON-HERLITZ TYPE	#226730 EPIDERMOLYSIS BULLOSA JUNCTIONALIS WITH PYLORIC ATRESIA
JAG1_HUMAN	118450	187500	#118450 ALAGILLE SYNDROME 1; ALGS1	#187500 TETRALOGY OF FALLOT; TOF
K1C17_HUMAN	167210	184500	#167210 PACHYONYCHIA CONGENITA, TYPE 2; PC2	#184500 STEATOCYSTOMA MULTIPLEX
K2C1_HUMAN	113800	607602	#113800 EPIDERMOLYTIC HYPERKERATOSIS; EHK	#607602 ICHTHYOSIS, CYCLIC, WITH EPIDERMOLYTIC HYPERKERATOSIS
K2C1_HUMAN	113800	146590	#113800 EPIDERMOLYTIC HYPERKERATOSIS; EHK	#146590 ICHTHYOSIS HYSTRIX, CURTH-MACKLIN TYPE; IHCM
K2C1_HUMAN	113800	600962	#113800 EPIDERMOLYTIC HYPERKERATOSIS; EHK	#600962 PALMOPLANTAR KERATODERMA, NONEPIDERMOLYTIC; NEPPK
K2C1_HUMAN	113800	607654	#113800 EPIDERMOLYTIC HYPERKERATOSIS; EHK	#607654 KERATOSIS PALMOPLANTARIS STRIATA III; PPKS3
K2C1_HUMAN	146590	600962	#146590 ICHTHYOSIS HYSTRIX, CURTH-MACKLIN TYPE; IHCM	#600962 PALMOPLANTAR KERATODERMA, NONEPIDERMOLYTIC; NEPPK
K2C1_HUMAN	146590	607602	#146590 ICHTHYOSIS HYSTRIX, CURTH-MACKLIN TYPE; IHCM	#607602 ICHTHYOSIS, CYCLIC, WITH EPIDERMOLYTIC HYPERKERATOSIS
K2C1_HUMAN	146590	607654	#146590 ICHTHYOSIS HYSTRIX, CURTH-MACKLIN TYPE; IHCM	#607654 KERATOSIS PALMOPLANTARIS STRIATA III; PPKS3
K2C1_HUMAN	600962	607602	#600962 PALMOPLANTAR KERATODERMA, NONEPIDERMOLYTIC; NEPPK	#607602 ICHTHYOSIS, CYCLIC, WITH EPIDERMOLYTIC HYPERKERATOSIS
K2C1_HUMAN	600962	607654	#600962 PALMOPLANTAR KERATODERMA, NONEPIDERMOLYTIC; NEPPK	#607654 KERATOSIS PALMOPLANTARIS STRIATA III; PPKS3
K2C1_HUMAN	607602	607654	#607602 ICHTHYOSIS, CYCLIC, WITH EPIDERMOLYTIC HYPERKERATOSIS	#607654 KERATOSIS PALMOPLANTARIS STRIATA III; PPKS3
K2C5_HUMAN	131760	131900	#131760 EPIDERMOLYSIS BULLOSA SIMPLEX, DOWLING-MEARA TYPE	#131900 EPIDERMOLYSIS BULLOSA SIMPLEX, GENERALIZED
K2C5_HUMAN	131800	131900	#131800 EPIDERMOLYSIS BULLOSA SIMPLEX, LOCALIZED	#131900 EPIDERMOLYSIS BULLOSA SIMPLEX, GENERALIZED
K2C5_HUMAN	131760	131800	#131760 EPIDERMOLYSIS BULLOSA SIMPLEX, DOWLING-MEARA TYPE	#131800 EPIDERMOLYSIS BULLOSA SIMPLEX, LOCALIZED
K2C5_HUMAN	131760	131960	#131760 EPIDERMOLYSIS BULLOSA SIMPLEX, DOWLING-MEARA TYPE	#131960 EPIDERMOLYSIS BULLOSA SIMPLEX WITH MOTTLED PIGMENTATION; EBS-MP
K2C5_HUMAN	131760	179850	#131760 EPIDERMOLYSIS BULLOSA SIMPLEX, DOWLING-MEARA TYPE	#179850 DOWLING-DEGOS DISEASE; DDD
K2C5_HUMAN	131760	609352	#131760 EPIDERMOLYSIS BULLOSA SIMPLEX, DOWLING-MEARA TYPE	#609352 EPIDERMOLYSIS BULLOSA SIMPLEX WITH MIGRATORY CIRCINATE ERYTHEMA
K2C5_HUMAN	131800	131960	#131800 EPIDERMOLYSIS BULLOSA SIMPLEX, LOCALIZED	#131960 EPIDERMOLYSIS BULLOSA SIMPLEX WITH MOTTLED PIGMENTATION; EBS-MP
K2C5_HUMAN	131800	179850	#131800 EPIDERMOLYSIS BULLOSA SIMPLEX, LOCALIZED	#179850 DOWLING-DEGOS DISEASE; DDD
K2C5_HUMAN	131800	609352	#131800 EPIDERMOLYSIS BULLOSA SIMPLEX, LOCALIZED	#609352 EPIDERMOLYSIS BULLOSA SIMPLEX WITH MIGRATORY CIRCINATE ERYTHEMA
K2C5_HUMAN	131900	131960	#131900 EPIDERMOLYSIS BULLOSA SIMPLEX, GENERALIZED	#131960 EPIDERMOLYSIS BULLOSA SIMPLEX WITH MOTTLED PIGMENTATION; EBS-MP
K2C5_HUMAN	131900	179850	#131900 EPIDERMOLYSIS BULLOSA SIMPLEX, GENERALIZED	#179850 DOWLING-DEGOS DISEASE; DDD
K2C5_HUMAN	131900	609352	#131900 EPIDERMOLYSIS BULLOSA SIMPLEX, GENERALIZED	#609352 EPIDERMOLYSIS BULLOSA SIMPLEX WITH MIGRATORY CIRCINATE ERYTHEMA
K2C5_HUMAN	131960	179850	#131960 EPIDERMOLYSIS BULLOSA SIMPLEX WITH MOTTLED PIGMENTATION; EBS-MP	#179850 DOWLING-DEGOS DISEASE; DDD
K2C5_HUMAN	131960	609352	#131960 EPIDERMOLYSIS BULLOSA SIMPLEX WITH MOTTLED PIGMENTATION; EBS-MP	#609352 EPIDERMOLYSIS BULLOSA SIMPLEX WITH MIGRATORY CIRCINATE ERYTHEMA
K2C5_HUMAN	179850	609352	#179850 DOWLING-DEGOS DISEASE; DDD	#609352 EPIDERMOLYSIS BULLOSA SIMPLEX WITH MIGRATORY CIRCINATE ERYTHEMA
KCNQ1_HUMAN	192500	609621	#192500 LONG QT SYNDROME 1; LQT1	#609621 SHORT QT SYNDROME 2; SQT2
KCNQ1_HUMAN	220400	609621	#220400 JERVELL AND LANGE-NIELSEN SYNDROME 1; JLNS1	#609621 SHORT QT SYNDROME 2; SQT2
KCNQ1_HUMAN	192500	220400	#192500 LONG QT SYNDROME 1; LQT1	#220400 JERVELL AND LANGE-NIELSEN SYNDROME 1; JLNS1
KCNQ1_HUMAN	192500	607554	#192500 LONG QT SYNDROME 1; LQT1	#607554 ATRIAL FIBRILLATION, FAMILIAL, 3; ATFB3
KCNQ1_HUMAN	220400	607554	#220400 JERVELL AND LANGE-NIELSEN SYNDROME 1; JLNS1	#607554 ATRIAL FIBRILLATION, FAMILIAL, 3; ATFB3
KCNQ1_HUMAN	607554	609621	#607554 ATRIAL FIBRILLATION, FAMILIAL, 3; ATFB3	#609621 SHORT QT SYNDROME 2; SQT2
KIT_HUMAN	172800	273300	#172800 PIEBALD TRAIT; PBT	#273300 TESTICULAR GERM CELL TUMOR; TGCT
KIT_HUMAN	172800	601626	#172800 PIEBALD TRAIT; PBT	#601626 LEUKEMIA, ACUTE MYELOID; AML
KIT_HUMAN	172800	606764	#172800 PIEBALD TRAIT; PBT	#606764 GASTROINTESTINAL STROMAL TUMOR; GIST
KIT_HUMAN	273300	601626	#273300 TESTICULAR GERM CELL TUMOR; TGCT	#601626 LEUKEMIA, ACUTE MYELOID; AML
KIT_HUMAN	273300	606764	#273300 TESTICULAR GERM CELL TUMOR; TGCT	#606764 GASTROINTESTINAL STROMAL TUMOR; GIST
KIT_HUMAN	601626	606764	#601626 LEUKEMIA, ACUTE MYELOID; AML	#606764 GASTROINTESTINAL STROMAL TUMOR; GIST
KLF6_HUMAN	176807	613659	#176807 PROSTATE CANCER	#613659 GASTRIC CANCER
L1CAM_HUMAN	304100	307000	#304100 CORPUS CALLOSUM, PARTIAL AGENESIS OF, X-LINKED	#307000 HYDROCEPHALUS DUE TO CONGENITAL STENOSIS OF AQUEDUCT OF SYLVIUS; HSAS
L1CAM_HUMAN	303350	307000	#303350 MASA SYNDROME	#307000 HYDROCEPHALUS DUE TO CONGENITAL STENOSIS OF AQUEDUCT OF SYLVIUS; HSAS
L1CAM_HUMAN	303350	304100	#303350 MASA SYNDROME	#304100 CORPUS CALLOSUM, PARTIAL AGENESIS OF, X-LINKED
LDB3_HUMAN	601493	609452	#601493 CARDIOMYOPATHY, DILATED, 1C; CMD1C	#609452 MYOPATHY, MYOFIBRILLAR, 4; MFM4
LIPC_HUMAN	125853	612797	#125853 DIABETES MELLITUS, NONINSULIN-DEPENDENT; NIDDM	#612797 HIGH DENSITY LIPOPROTEIN CHOLESTEROL LEVEL QUANTITATIVE TRAIT LOCUS
LIPC_HUMAN	125853	614025	#125853 DIABETES MELLITUS, NONINSULIN-DEPENDENT; NIDDM	#614025 HEPATIC LIPASE DEFICIENCY
LIPC_HUMAN	612797	614025	#612797 HIGH DENSITY LIPOPROTEIN CHOLESTEROL LEVEL QUANTITATIVE TRAIT LOCUS	#614025 HEPATIC LIPASE DEFICIENCY
LIS1_HUMAN	247200	607432	#247200 MILLER-DIEKER LISSENCEPHALY SYNDROME; MDLS	#607432 LISSENCEPHALY 1; LIS1
LORI_HUMAN	133200	604117	#133200 ERYTHROKERATODERMIA VARIABILIS ET PROGRESSIVA; EKVP	#604117 VOHWINKEL SYNDROME, VARIANT FORM
LSHR_HUMAN	176410	238320	#176410 PRECOCIOUS PUBERTY, MALE-LIMITED	#238320 LEYDIG CELL HYPOPLASIA, TYPE I
MCR_HUMAN	177735	605115	#177735 PSEUDOHYPOALDOSTERONISM, TYPE I, AUTOSOMAL DOMINANT; PHA1A	#605115 HYPERTENSION, EARLY-ONSET, AUTOSOMAL DOMINANT, WITH SEVERE EXACERBATION
MDR3_HUMAN	600803	602347	#600803 GALLBLADDER DISEASE 1; GBD1	#602347 CHOLESTASIS, PROGRESSIVE FAMILIAL INTRAHEPATIC, 3; PFIC3
MDR3_HUMAN	602347	614972	#602347 CHOLESTASIS, PROGRESSIVE FAMILIAL INTRAHEPATIC, 3; PFIC3	#614972 CHOLESTASIS, INTRAHEPATIC, OF PREGNANCY 3; ICP3
MDR3_HUMAN	600803	614972	#600803 GALLBLADDER DISEASE 1; GBD1	#614972 CHOLESTASIS, INTRAHEPATIC, OF PREGNANCY 3; ICP3
MECP2_HUMAN	300055	312750	#300055 MENTAL RETARDATION, X-LINKED, SYNDROMIC 13; MRXS13	#312750 RETT SYNDROME; RTT
MECP2_HUMAN	105830	300055	#105830 ANGELMAN SYNDROME; AS	#300055 MENTAL RETARDATION, X-LINKED, SYNDROMIC 13; MRXS13
MECP2_HUMAN	105830	300260	#105830 ANGELMAN SYNDROME; AS	#300260 LUBS X-LINKED MENTAL RETARDATION SYNDROME; MRXSL
MECP2_HUMAN	105830	300496	#105830 ANGELMAN SYNDROME; AS	#300496 AUTISM, SUSCEPTIBILITY TO, X-LINKED 3; AUTSX3
MECP2_HUMAN	105830	300673	#105830 ANGELMAN SYNDROME; AS	#300673 ENCEPHALOPATHY, NEONATAL SEVERE, DUE TO MECP2 MUTATIONS
MECP2_HUMAN	105830	312750	#105830 ANGELMAN SYNDROME; AS	#312750 RETT SYNDROME; RTT
MECP2_HUMAN	300055	300260	#300055 MENTAL RETARDATION, X-LINKED, SYNDROMIC 13; MRXS13	#300260 LUBS X-LINKED MENTAL RETARDATION SYNDROME; MRXSL
MECP2_HUMAN	300055	300496	#300055 MENTAL RETARDATION, X-LINKED, SYNDROMIC 13; MRXS13	#300496 AUTISM, SUSCEPTIBILITY TO, X-LINKED 3; AUTSX3
MECP2_HUMAN	300055	300673	#300055 MENTAL RETARDATION, X-LINKED, SYNDROMIC 13; MRXS13	#300673 ENCEPHALOPATHY, NEONATAL SEVERE, DUE TO MECP2 MUTATIONS
MECP2_HUMAN	300260	300496	#300260 LUBS X-LINKED MENTAL RETARDATION SYNDROME; MRXSL	#300496 AUTISM, SUSCEPTIBILITY TO, X-LINKED 3; AUTSX3
MECP2_HUMAN	300260	300673	#300260 LUBS X-LINKED MENTAL RETARDATION SYNDROME; MRXSL	#300673 ENCEPHALOPATHY, NEONATAL SEVERE, DUE TO MECP2 MUTATIONS
MECP2_HUMAN	300260	312750	#300260 LUBS X-LINKED MENTAL RETARDATION SYNDROME; MRXSL	#312750 RETT SYNDROME; RTT
MECP2_HUMAN	300496	300673	#300496 AUTISM, SUSCEPTIBILITY TO, X-LINKED 3; AUTSX3	#300673 ENCEPHALOPATHY, NEONATAL SEVERE, DUE TO MECP2 MUTATIONS
MECP2_HUMAN	300496	312750	#300496 AUTISM, SUSCEPTIBILITY TO, X-LINKED 3; AUTSX3	#312750 RETT SYNDROME; RTT
MECP2_HUMAN	300673	312750	#300673 ENCEPHALOPATHY, NEONATAL SEVERE, DUE TO MECP2 MUTATIONS	#312750 RETT SYNDROME; RTT
MED12_HUMAN	305450	309520	#305450 OPITZ-KAVEGGIA SYNDROME; OKS	#309520 LUJAN-FRYNS SYNDROME
MEN1_HUMAN	131100	145000	#131100 MULTIPLE ENDOCRINE NEOPLASIA, TYPE I; MEN1	#145000 HYPERPARATHYROIDISM 1; HRPT1
MERL_HUMAN	101000	156240	#101000 NEUROFIBROMATOSIS, TYPE II; NF2	#156240 MESOTHELIOMA, MALIGNANT; MESOM
MERL_HUMAN	101000	162091	#101000 NEUROFIBROMATOSIS, TYPE II; NF2	#162091 SCHWANNOMATOSIS
MERL_HUMAN	156240	162091	#156240 MESOTHELIOMA, MALIGNANT; MESOM	#162091 SCHWANNOMATOSIS
MET_HUMAN	114550	605074	#114550 HEPATOCELLULAR CARCINOMA	#605074 RENAL CELL CARCINOMA, PAPILLARY, 1; RCCP1
MITF_HUMAN	103500	193510	#103500 TIETZ SYNDROME	#193510 WAARDENBURG SYNDROME, TYPE 2A; WS2A
MITF_HUMAN	103470	103500	#103470 ALBINISM, OCULAR, WITH SENSORINEURAL DEAFNESS	#103500 TIETZ SYNDROME
MITF_HUMAN	103470	193510	#103470 ALBINISM, OCULAR, WITH SENSORINEURAL DEAFNESS	#193510 WAARDENBURG SYNDROME, TYPE 2A; WS2A
MITF_HUMAN	103470	614456	#103470 ALBINISM, OCULAR, WITH SENSORINEURAL DEAFNESS	#614456 MELANOMA, CUTANEOUS MALIGNANT, SUSCEPTIBILITY TO, 8; CMM8
MITF_HUMAN	103500	614456	#103500 TIETZ SYNDROME	#614456 MELANOMA, CUTANEOUS MALIGNANT, SUSCEPTIBILITY TO, 8; CMM8
MITF_HUMAN	193510	614456	#193510 WAARDENBURG SYNDROME, TYPE 2A; WS2A	#614456 MELANOMA, CUTANEOUS MALIGNANT, SUSCEPTIBILITY TO, 8; CMM8
MKS1_HUMAN	209900	249000	#209900 BARDET-BIEDL SYNDROME; BBS	#249000 MECKEL SYNDROME, TYPE 1; MKS1
MMP9_HUMAN	603932	613073	#603932 INTERVERTEBRAL DISC DISEASE; IDD	#613073 METAPHYSEAL ANADYSPLASIA 2; MANDP2
MRP6_HUMAN	264800	614473	#264800 PSEUDOXANTHOMA ELASTICUM; PXE	#614473 ARTERIAL CALCIFICATION, GENERALIZED, OF INFANCY, 2; GACI2
MSH2_HUMAN	120435	158320	#120435 LYNCH SYNDROME I	#158320 MUIR-TORRE SYNDROME; MRTES
MSH2_HUMAN	120435	608089	#120435 LYNCH SYNDROME I	#608089 ENDOMETRIAL CANCER
MSH2_HUMAN	158320	608089	#158320 MUIR-TORRE SYNDROME; MRTES	#608089 ENDOMETRIAL CANCER
MSH6_HUMAN	276300	608089	#276300 MISMATCH REPAIR CANCER SYNDROME; MMRCS	#608089 ENDOMETRIAL CANCER
MSH6_HUMAN	276300	614350	#276300 MISMATCH REPAIR CANCER SYNDROME; MMRCS	#614350 COLORECTAL CANCER, HEREDITARY NONPOLYPOSIS, TYPE 5; HNPCC5
MSH6_HUMAN	608089	614350	#608089 ENDOMETRIAL CANCER	#614350 COLORECTAL CANCER, HEREDITARY NONPOLYPOSIS, TYPE 5; HNPCC5
MSRE_HUMAN	176807	614266	#176807 PROSTATE CANCER	#614266 BARRETT ESOPHAGUS
MSX1_HUMAN	106600	189500	#106600 TOOTH AGENESIS, SELECTIVE, 1; STHAG1	#189500 WITKOP SYNDROME
MSX1_HUMAN	106600	608874	#106600 TOOTH AGENESIS, SELECTIVE, 1; STHAG1	#608874 OROFACIAL CLEFT 5; OFC5
MSX1_HUMAN	189500	608874	#189500 WITKOP SYNDROME	#608874 OROFACIAL CLEFT 5; OFC5
MSX2_HUMAN	168500	604757	#168500 PARIETAL FORAMINA; PFM	#604757 CRANIOSYNOSTOSIS, TYPE 2; CRS2
MSX2_HUMAN	168500	168550	#168500 PARIETAL FORAMINA; PFM	#168550 PARIETAL FORAMINA WITH CLEIDOCRANIAL DYSPLASIA; PFMCCD
MSX2_HUMAN	168550	604757	#168550 PARIETAL FORAMINA WITH CLEIDOCRANIAL DYSPLASIA; PFMCCD	#604757 CRANIOSYNOSTOSIS, TYPE 2; CRS2
MYH9_HUMAN	153640	603622	#153640 FECHTNER SYNDROME; FTNS	#603622 DEAFNESS, AUTOSOMAL DOMINANT 17; DFNA17
MYH9_HUMAN	153650	600208	#153650 EPSTEIN SYNDROME	#600208 MACROTHROMBOCYTOPENIA AND PROGRESSIVE SENSORINEURAL DEAFNESS
MYH9_HUMAN	153650	603622	#153650 EPSTEIN SYNDROME	#603622 DEAFNESS, AUTOSOMAL DOMINANT 17; DFNA17
MYH9_HUMAN	155100	603622	#155100 MAY-HEGGLIN ANOMALY; MHA	#603622 DEAFNESS, AUTOSOMAL DOMINANT 17; DFNA17
MYH9_HUMAN	603622	605249	#603622 DEAFNESS, AUTOSOMAL DOMINANT 17; DFNA17	#605249 SEBASTIAN SYNDROME; SBS
MYH9_HUMAN	153640	153650	#153640 FECHTNER SYNDROME; FTNS	#153650 EPSTEIN SYNDROME
MYH9_HUMAN	153640	155100	#153640 FECHTNER SYNDROME; FTNS	#155100 MAY-HEGGLIN ANOMALY; MHA
MYH9_HUMAN	153640	600208	#153640 FECHTNER SYNDROME; FTNS	#600208 MACROTHROMBOCYTOPENIA AND PROGRESSIVE SENSORINEURAL DEAFNESS
MYH9_HUMAN	153640	605249	#153640 FECHTNER SYNDROME; FTNS	#605249 SEBASTIAN SYNDROME; SBS
MYH9_HUMAN	153650	155100	#153650 EPSTEIN SYNDROME	#155100 MAY-HEGGLIN ANOMALY; MHA
MYH9_HUMAN	153650	605249	#153650 EPSTEIN SYNDROME	#605249 SEBASTIAN SYNDROME; SBS
MYH9_HUMAN	155100	600208	#155100 MAY-HEGGLIN ANOMALY; MHA	#600208 MACROTHROMBOCYTOPENIA AND PROGRESSIVE SENSORINEURAL DEAFNESS
MYH9_HUMAN	155100	605249	#155100 MAY-HEGGLIN ANOMALY; MHA	#605249 SEBASTIAN SYNDROME; SBS
MYH9_HUMAN	600208	605249	#600208 MACROTHROMBOCYTOPENIA AND PROGRESSIVE SENSORINEURAL DEAFNESS	#605249 SEBASTIAN SYNDROME; SBS
MYH9_HUMAN	600208	603622	#600208 MACROTHROMBOCYTOPENIA AND PROGRESSIVE SENSORINEURAL DEAFNESS	#603622 DEAFNESS, AUTOSOMAL DOMINANT 17; DFNA17
MYO5A_HUMAN	214450	256710	#214450 GRISCELLI SYNDROME, TYPE 1; GS1	#256710 ELEJALDE DISEASE
MYO5A_HUMAN	214450	609227	#214450 GRISCELLI SYNDROME, TYPE 1; GS1	#609227 GRISCELLI SYNDROME, TYPE 3; GS3
MYO5A_HUMAN	256710	609227	#256710 ELEJALDE DISEASE	#609227 GRISCELLI SYNDROME, TYPE 3; GS3
MYO7A_HUMAN	276900	600060	#276900 USHER SYNDROME, TYPE I; USH1	#600060 DEAFNESS, AUTOSOMAL RECESSIVE 2; DFNB2
MYO7A_HUMAN	276900	601317	#276900 USHER SYNDROME, TYPE I; USH1	#601317 DEAFNESS, AUTOSOMAL DOMINANT 11; DFNA11
MYO7A_HUMAN	600060	601317	#600060 DEAFNESS, AUTOSOMAL RECESSIVE 2; DFNB2	#601317 DEAFNESS, AUTOSOMAL DOMINANT 11; DFNA11
MYOC_HUMAN	137750	231300	#137750 GLAUCOMA 1, OPEN ANGLE, A; GLC1A	#231300 GLAUCOMA 3, PRIMARY CONGENITAL, A; GLC3A
NALP3_HUMAN	120100	191900	#120100 FAMILIAL COLD AUTOINFLAMMATORY SYNDROME 1; FCAS1	#191900 MUCKLE-WELLS SYNDROME; MWS
NALP3_HUMAN	120100	607115	#120100 FAMILIAL COLD AUTOINFLAMMATORY SYNDROME 1; FCAS1	#607115 CINCA SYNDROME; CINCA
NALP3_HUMAN	191900	607115	#191900 MUCKLE-WELLS SYNDROME; MWS	#607115 CINCA SYNDROME; CINCA
NBN_HUMAN	114480	251260	#114480 BREAST CANCER	#251260 NIJMEGEN BREAKAGE SYNDROME
NBN_HUMAN	114480	609135	#114480 BREAST CANCER	#609135 APLASTIC ANEMIA
NBN_HUMAN	251260	609135	#251260 NIJMEGEN BREAKAGE SYNDROME	#609135 APLASTIC ANEMIA
NCPR_HUMAN	201750	613571	#201750 ANTLEY-BIXLER SYNDROME WITH GENITAL ANOMALIES AND DISORDERED STEROIDOGENESIS;	#613571 DISORDERED STEROIDOGENESIS DUE TO CYTOCHROME P450 OXIDOREDUCTASE DEFICIENCY
NFIX_HUMAN	602535	614753	#602535 MARSHALL-SMITH SYNDROME; MRSHSS	#614753 SOTOS SYNDROME 2; SOTOS2
NKX21_HUMAN	118700	610978	#118700 CHOREA, BENIGN HEREDITARY; BHC	#610978 CHOREOATHETOSIS, HYPOTHYROIDISM, AND NEONATAL RESPIRATORY DISTRESS
NKX25_HUMAN	108900	187500	#108900 ATRIAL SEPTAL DEFECT 7 WITH OR WITHOUT ATRIOVENTRICULAR CONDUCTION	#187500 TETRALOGY OF FALLOT; TOF
NKX25_HUMAN	108900	614435	#108900 ATRIAL SEPTAL DEFECT 7 WITH OR WITHOUT ATRIOVENTRICULAR CONDUCTION	#614435 HYPOPLASTIC LEFT HEART SYNDROME 2; HLHS2
NKX25_HUMAN	187500	225250	#187500 TETRALOGY OF FALLOT; TOF	#225250 HYPOTHYROIDISM, CONGENITAL, NONGOITROUS, 5; CHNG5
NKX25_HUMAN	187500	614435	#187500 TETRALOGY OF FALLOT; TOF	#614435 HYPOPLASTIC LEFT HEART SYNDROME 2; HLHS2
NKX25_HUMAN	225250	614435	#225250 HYPOTHYROIDISM, CONGENITAL, NONGOITROUS, 5; CHNG5	#614435 HYPOPLASTIC LEFT HEART SYNDROME 2; HLHS2
NKX25_HUMAN	108900	225250	#108900 ATRIAL SEPTAL DEFECT 7 WITH OR WITHOUT ATRIOVENTRICULAR CONDUCTION	#225250 HYPOTHYROIDISM, CONGENITAL, NONGOITROUS, 5; CHNG5
NKX25_HUMAN	108900	217095	#108900 ATRIAL SEPTAL DEFECT 7 WITH OR WITHOUT ATRIOVENTRICULAR CONDUCTION	#217095 CONOTRUNCAL HEART MALFORMATIONS; CTHM
NKX25_HUMAN	108900	614432	#108900 ATRIAL SEPTAL DEFECT 7 WITH OR WITHOUT ATRIOVENTRICULAR CONDUCTION	#614432 VENTRICULAR SEPTAL DEFECT 3; VSD3
NKX25_HUMAN	187500	217095	#187500 TETRALOGY OF FALLOT; TOF	#217095 CONOTRUNCAL HEART MALFORMATIONS; CTHM
NKX25_HUMAN	187500	614432	#187500 TETRALOGY OF FALLOT; TOF	#614432 VENTRICULAR SEPTAL DEFECT 3; VSD3
NKX25_HUMAN	217095	225250	#217095 CONOTRUNCAL HEART MALFORMATIONS; CTHM	#225250 HYPOTHYROIDISM, CONGENITAL, NONGOITROUS, 5; CHNG5
NKX25_HUMAN	217095	614432	#217095 CONOTRUNCAL HEART MALFORMATIONS; CTHM	#614432 VENTRICULAR SEPTAL DEFECT 3; VSD3
NKX25_HUMAN	217095	614435	#217095 CONOTRUNCAL HEART MALFORMATIONS; CTHM	#614435 HYPOPLASTIC LEFT HEART SYNDROME 2; HLHS2
NKX25_HUMAN	225250	614432	#225250 HYPOTHYROIDISM, CONGENITAL, NONGOITROUS, 5; CHNG5	#614432 VENTRICULAR SEPTAL DEFECT 3; VSD3
NKX25_HUMAN	614432	614435	#614432 VENTRICULAR SEPTAL DEFECT 3; VSD3	#614435 HYPOPLASTIC LEFT HEART SYNDROME 2; HLHS2
NLGN3_HUMAN	300425	300494	#300425 AUTISM, SUSCEPTIBILITY TO, X-LINKED 1; AUTSX1	#300494 ASPERGER SYNDROME, X-LINKED, SUSCEPTIBILITY TO, 1; ASPGX1
NOTC2_HUMAN	102500	610205	#102500 HAJDU-CHENEY SYNDROME; HJCYS	#610205 ALAGILLE SYNDROME 2; ALGS2
NR2E3_HUMAN	268100	611131	#268100 ENHANCED S-CONE SYNDROME; ESCS	#611131 RETINITIS PIGMENTOSA 37; RP37
NTRK1_HUMAN	188550	256800	#188550 THYROID CARCINOMA, PAPILLARY	#256800 INSENSITIVITY TO PAIN, CONGENITAL, WITH ANHIDROSIS; CIPA
NU1M_HUMAN	502500	535000	#502500 ALZHEIMER DISEASE, SUSCEPTIBILITY TO, MITOCHONDRIAL	#535000 LEBER OPTIC ATROPHY
NU1M_HUMAN	535000	540000	#535000 LEBER OPTIC ATROPHY	#540000 MITOCHONDRIAL MYOPATHY, ENCEPHALOPATHY, LACTIC ACIDOSIS, AND STROKE-LIKE
NU1M_HUMAN	502500	540000	#502500 ALZHEIMER DISEASE, SUSCEPTIBILITY TO, MITOCHONDRIAL	#540000 MITOCHONDRIAL MYOPATHY, ENCEPHALOPATHY, LACTIC ACIDOSIS, AND STROKE-LIKE
OCRL_HUMAN	300555	309000	#300555 DENT DISEASE 2	#309000 LOWE OCULOCEREBRORENAL SYNDROME; OCRL
OPSD_HUMAN	610445	613731	#610445 NIGHT BLINDNESS, CONGENITAL STATIONARY, AUTOSOMAL DOMINANT 1; CSNBAD1	#613731 RETINITIS PIGMENTOSA 4; RP4
OPTN_HUMAN	137760	606657	#137760 GLAUCOMA, PRIMARY OPEN ANGLE; POAG	#606657 GLAUCOMA, NORMAL TENSION, SUSCEPTIBILITY TO
OPTN_HUMAN	137760	613435	#137760 GLAUCOMA, PRIMARY OPEN ANGLE; POAG	#613435 AMYOTROPHIC LATERAL SCLEROSIS 12; ALS12
OPTN_HUMAN	606657	613435	#606657 GLAUCOMA, NORMAL TENSION, SUSCEPTIBILITY TO	#613435 AMYOTROPHIC LATERAL SCLEROSIS 12; ALS12
P63_HUMAN	103285	129400	#103285 ADULT SYNDROME	#129400 RAPP-HODGKIN SYNDROME; RHS
P63_HUMAN	103285	604292	#103285 ADULT SYNDROME	#604292 ECTRODACTYLY, ECTODERMAL DYSPLASIA, AND CLEFT LIP/PALATE SYNDROME
P63_HUMAN	103285	605289	#103285 ADULT SYNDROME	#605289 SPLIT-HAND/FOOT MALFORMATION 4; SHFM4
P63_HUMAN	106260	129400	#106260 ANKYLOBLEPHARON-ECTODERMAL DEFECTS-CLEFT LIP/PALATE	#129400 RAPP-HODGKIN SYNDROME; RHS
P63_HUMAN	129400	605289	#129400 RAPP-HODGKIN SYNDROME; RHS	#605289 SPLIT-HAND/FOOT MALFORMATION 4; SHFM4
P63_HUMAN	129400	604292	#129400 RAPP-HODGKIN SYNDROME; RHS	#604292 ECTRODACTYLY, ECTODERMAL DYSPLASIA, AND CLEFT LIP/PALATE SYNDROME
P63_HUMAN	604292	605289	#604292 ECTRODACTYLY, ECTODERMAL DYSPLASIA, AND CLEFT LIP/PALATE SYNDROME	#605289 SPLIT-HAND/FOOT MALFORMATION 4; SHFM4
P63_HUMAN	103285	106260	#103285 ADULT SYNDROME	#106260 ANKYLOBLEPHARON-ECTODERMAL DEFECTS-CLEFT LIP/PALATE
P63_HUMAN	103285	603543	#103285 ADULT SYNDROME	#603543 LIMB-MAMMARY SYNDROME; LMS
P63_HUMAN	106260	603543	#106260 ANKYLOBLEPHARON-ECTODERMAL DEFECTS-CLEFT LIP/PALATE	#603543 LIMB-MAMMARY SYNDROME; LMS
P63_HUMAN	106260	604292	#106260 ANKYLOBLEPHARON-ECTODERMAL DEFECTS-CLEFT LIP/PALATE	#604292 ECTRODACTYLY, ECTODERMAL DYSPLASIA, AND CLEFT LIP/PALATE SYNDROME
P63_HUMAN	106260	605289	#106260 ANKYLOBLEPHARON-ECTODERMAL DEFECTS-CLEFT LIP/PALATE	#605289 SPLIT-HAND/FOOT MALFORMATION 4; SHFM4
P63_HUMAN	129400	603543	#129400 RAPP-HODGKIN SYNDROME; RHS	#603543 LIMB-MAMMARY SYNDROME; LMS
P63_HUMAN	603543	604292	#603543 LIMB-MAMMARY SYNDROME; LMS	#604292 ECTRODACTYLY, ECTODERMAL DYSPLASIA, AND CLEFT LIP/PALATE SYNDROME
P63_HUMAN	603543	605289	#603543 LIMB-MAMMARY SYNDROME; LMS	#605289 SPLIT-HAND/FOOT MALFORMATION 4; SHFM4
PAX3_HUMAN	122880	193500	#122880 CRANIOFACIAL-DEAFNESS-HAND SYNDROME; CDHS	#193500 WAARDENBURG SYNDROME, TYPE 1; WS1
PAX3_HUMAN	122880	148820	#122880 CRANIOFACIAL-DEAFNESS-HAND SYNDROME; CDHS	#148820 WAARDENBURG SYNDROME, TYPE 3; WS3
PAX3_HUMAN	148820	193500	#148820 WAARDENBURG SYNDROME, TYPE 3; WS3	#193500 WAARDENBURG SYNDROME, TYPE 1; WS1
PAX3_HUMAN	122880	268220	#122880 CRANIOFACIAL-DEAFNESS-HAND SYNDROME; CDHS	#268220 RHABDOMYOSARCOMA 2; RMS2
PAX3_HUMAN	148820	268220	#148820 WAARDENBURG SYNDROME, TYPE 3; WS3	#268220 RHABDOMYOSARCOMA 2; RMS2
PAX3_HUMAN	193500	268220	#193500 WAARDENBURG SYNDROME, TYPE 1; WS1	#268220 RHABDOMYOSARCOMA 2; RMS2
PAX6_HUMAN	106210	120200	#106210 ANIRIDIA; AN	#120200 COLOBOMA, OCULAR
PAX6_HUMAN	106210	136520	#106210 ANIRIDIA; AN	#136520 FOVEAL HYPOPLASIA AND PRESENILE CATARACT SYNDROME
PAX6_HUMAN	136520	604229	#136520 FOVEAL HYPOPLASIA AND PRESENILE CATARACT SYNDROME	#604229 PETERS ANOMALY
PAX6_HUMAN	106210	604229	#106210 ANIRIDIA; AN	#604229 PETERS ANOMALY
PAX6_HUMAN	106210	120430	#106210 ANIRIDIA; AN	#120430 COLOBOMA OF OPTIC NERVE
PAX6_HUMAN	106210	148190	#106210 ANIRIDIA; AN	#148190 KERATITIS, HEREDITARY
PAX6_HUMAN	106210	165550	#106210 ANIRIDIA; AN	#165550 OPTIC NERVE HYPOPLASIA, BILATERAL
PAX6_HUMAN	106210	206700	#106210 ANIRIDIA; AN	#206700 ANIRIDIA, CEREBELLAR ATAXIA, AND MENTAL RETARDATION
PAX6_HUMAN	120200	120430	#120200 COLOBOMA, OCULAR	#120430 COLOBOMA OF OPTIC NERVE
PAX6_HUMAN	120200	136520	#120200 COLOBOMA, OCULAR	#136520 FOVEAL HYPOPLASIA AND PRESENILE CATARACT SYNDROME
PAX6_HUMAN	120200	148190	#120200 COLOBOMA, OCULAR	#148190 KERATITIS, HEREDITARY
PAX6_HUMAN	120200	165550	#120200 COLOBOMA, OCULAR	#165550 OPTIC NERVE HYPOPLASIA, BILATERAL
PAX6_HUMAN	120200	206700	#120200 COLOBOMA, OCULAR	#206700 ANIRIDIA, CEREBELLAR ATAXIA, AND MENTAL RETARDATION
PAX6_HUMAN	120200	604229	#120200 COLOBOMA, OCULAR	#604229 PETERS ANOMALY
PAX6_HUMAN	120430	136520	#120430 COLOBOMA OF OPTIC NERVE	#136520 FOVEAL HYPOPLASIA AND PRESENILE CATARACT SYNDROME
PAX6_HUMAN	120430	148190	#120430 COLOBOMA OF OPTIC NERVE	#148190 KERATITIS, HEREDITARY
PAX6_HUMAN	120430	165550	#120430 COLOBOMA OF OPTIC NERVE	#165550 OPTIC NERVE HYPOPLASIA, BILATERAL
PAX6_HUMAN	120430	206700	#120430 COLOBOMA OF OPTIC NERVE	#206700 ANIRIDIA, CEREBELLAR ATAXIA, AND MENTAL RETARDATION
PAX6_HUMAN	120430	604229	#120430 COLOBOMA OF OPTIC NERVE	#604229 PETERS ANOMALY
PAX6_HUMAN	136520	148190	#136520 FOVEAL HYPOPLASIA AND PRESENILE CATARACT SYNDROME	#148190 KERATITIS, HEREDITARY
PAX6_HUMAN	136520	165550	#136520 FOVEAL HYPOPLASIA AND PRESENILE CATARACT SYNDROME	#165550 OPTIC NERVE HYPOPLASIA, BILATERAL
PAX6_HUMAN	136520	206700	#136520 FOVEAL HYPOPLASIA AND PRESENILE CATARACT SYNDROME	#206700 ANIRIDIA, CEREBELLAR ATAXIA, AND MENTAL RETARDATION
PAX6_HUMAN	148190	165550	#148190 KERATITIS, HEREDITARY	#165550 OPTIC NERVE HYPOPLASIA, BILATERAL
PAX6_HUMAN	148190	206700	#148190 KERATITIS, HEREDITARY	#206700 ANIRIDIA, CEREBELLAR ATAXIA, AND MENTAL RETARDATION
PAX6_HUMAN	148190	604229	#148190 KERATITIS, HEREDITARY	#604229 PETERS ANOMALY
PAX6_HUMAN	165550	206700	#165550 OPTIC NERVE HYPOPLASIA, BILATERAL	#206700 ANIRIDIA, CEREBELLAR ATAXIA, AND MENTAL RETARDATION
PAX6_HUMAN	165550	604229	#165550 OPTIC NERVE HYPOPLASIA, BILATERAL	#604229 PETERS ANOMALY
PAX6_HUMAN	206700	604229	#206700 ANIRIDIA, CEREBELLAR ATAXIA, AND MENTAL RETARDATION	#604229 PETERS ANOMALY
PEX10_HUMAN	614870	614871	#614870 PEROXISOME BIOGENESIS DISORDER 6A (ZELLWEGER); PBD6A	#614871 PEROXISOME BIOGENESIS DISORDER 6B; PBD6B
PEX12_HUMAN	266510	614859	#266510 PEROXISOME BIOGENESIS DISORDER 3B; PBD3B	#614859 PEROXISOME BIOGENESIS DISORDER 3A (ZELLWEGER); PBD3A
PEX13_HUMAN	614883	614885	#614883 PEROXISOME BIOGENESIS DISORDER 11A (ZELLWEGER); PBD11A	#614885 PEROXISOME BIOGENESIS DISORDER 11B; PBD11B
PGBM_HUMAN	224410	255800	#224410 DYSSEGMENTAL DYSPLASIA, SILVERMAN-HANDMAKER TYPE; DDSH	#255800 SCHWARTZ-JAMPEL SYNDROME, TYPE 1; SJS1
PIGA_HUMAN	300818	300868	#300818 PAROXYSMAL NOCTURNAL HEMOGLOBINURIA; PNH	#300868 MULTIPLE CONGENITAL ANOMALIES-HYPOTONIA-SEIZURES SYNDROME 2; MCAHS2
PITX2_HUMAN	137600	180500	#137600 IRIDOGONIODYSGENESIS, TYPE 2; IRID2	#180500 AXENFELD-RIEGER SYNDROME, TYPE 1; RIEG1
PITX2_HUMAN	137600	180550	#137600 IRIDOGONIODYSGENESIS, TYPE 2; IRID2	#180550 RING DERMOID OF CORNEA; RDC
PITX2_HUMAN	180500	180550	#180500 AXENFELD-RIEGER SYNDROME, TYPE 1; RIEG1	#180550 RING DERMOID OF CORNEA; RDC
PITX2_HUMAN	137600	604229	#137600 IRIDOGONIODYSGENESIS, TYPE 2; IRID2	#604229 PETERS ANOMALY
PITX2_HUMAN	180500	604229	#180500 AXENFELD-RIEGER SYNDROME, TYPE 1; RIEG1	#604229 PETERS ANOMALY
PITX2_HUMAN	180550	604229	#180550 RING DERMOID OF CORNEA; RDC	#604229 PETERS ANOMALY
PK3CA_HUMAN	114480	167000	#114480 BREAST CANCER	#167000 OVARIAN CANCER
PK3CA_HUMAN	114500	167000	#114500 COLORECTAL CANCER; CRC	#167000 OVARIAN CANCER
PK3CA_HUMAN	167000	182000	#167000 OVARIAN CANCER	#182000 KERATOSIS, SEBORRHEIC
PK3CA_HUMAN	167000	612918	#167000 OVARIAN CANCER	#612918 CONGENITAL LIPOMATOUS OVERGROWTH, VASCULAR MALFORMATIONS, AND EPIDERMAL
PK3CA_HUMAN	114550	612918	#114550 HEPATOCELLULAR CARCINOMA	#612918 CONGENITAL LIPOMATOUS OVERGROWTH, VASCULAR MALFORMATIONS, AND EPIDERMAL
PK3CA_HUMAN	114480	114500	#114480 BREAST CANCER	#114500 COLORECTAL CANCER; CRC
PK3CA_HUMAN	114480	114550	#114480 BREAST CANCER	#114550 HEPATOCELLULAR CARCINOMA
PK3CA_HUMAN	114480	182000	#114480 BREAST CANCER	#182000 KERATOSIS, SEBORRHEIC
PK3CA_HUMAN	114480	612918	#114480 BREAST CANCER	#612918 CONGENITAL LIPOMATOUS OVERGROWTH, VASCULAR MALFORMATIONS, AND EPIDERMAL
PK3CA_HUMAN	114500	114550	#114500 COLORECTAL CANCER; CRC	#114550 HEPATOCELLULAR CARCINOMA
PK3CA_HUMAN	114500	182000	#114500 COLORECTAL CANCER; CRC	#182000 KERATOSIS, SEBORRHEIC
PK3CA_HUMAN	114500	612918	#114500 COLORECTAL CANCER; CRC	#612918 CONGENITAL LIPOMATOUS OVERGROWTH, VASCULAR MALFORMATIONS, AND EPIDERMAL
PK3CA_HUMAN	114550	182000	#114550 HEPATOCELLULAR CARCINOMA	#182000 KERATOSIS, SEBORRHEIC
PK3CA_HUMAN	182000	612918	#182000 KERATOSIS, SEBORRHEIC	#612918 CONGENITAL LIPOMATOUS OVERGROWTH, VASCULAR MALFORMATIONS, AND EPIDERMAL
PK3CA_HUMAN	114550	167000	#114550 HEPATOCELLULAR CARCINOMA	#167000 OVARIAN CANCER
PLCG2_HUMAN	614468	614878	#614468 FAMILIAL COLD AUTOINFLAMMATORY SYNDROME 3; FCAS3	#614878 AUTOINFLAMMATION, ANTIBODY DEFICIENCY, AND IMMUNE DYSREGULATION, PLCG2-ASSOCIATED;
PLEC_HUMAN	131950	226670	#131950 EPIDERMOLYSIS BULLOSA SIMPLEX, OGNA TYPE	#226670 EPIDERMOLYSIS BULLOSA SIMPLEX WITH MUSCULAR DYSTROPHY
PLEC_HUMAN	131950	612138	#131950 EPIDERMOLYSIS BULLOSA SIMPLEX, OGNA TYPE	#612138 EPIDERMOLYSIS BULLOSA SIMPLEX WITH PYLORIC ATRESIA
PLEC_HUMAN	131950	613723	#131950 EPIDERMOLYSIS BULLOSA SIMPLEX, OGNA TYPE	#613723 MUSCULAR DYSTROPHY, LIMB-GIRDLE, TYPE 2Q; LGMD2Q
PLEC_HUMAN	226670	612138	#226670 EPIDERMOLYSIS BULLOSA SIMPLEX WITH MUSCULAR DYSTROPHY	#612138 EPIDERMOLYSIS BULLOSA SIMPLEX WITH PYLORIC ATRESIA
PLEC_HUMAN	226670	613723	#226670 EPIDERMOLYSIS BULLOSA SIMPLEX WITH MUSCULAR DYSTROPHY	#613723 MUSCULAR DYSTROPHY, LIMB-GIRDLE, TYPE 2Q; LGMD2Q
PLEC_HUMAN	612138	613723	#612138 EPIDERMOLYSIS BULLOSA SIMPLEX WITH PYLORIC ATRESIA	#613723 MUSCULAR DYSTROPHY, LIMB-GIRDLE, TYPE 2Q; LGMD2Q
PMP22_HUMAN	118220	118300	#118220 CHARCOT-MARIE-TOOTH DISEASE, DEMYELINATING, TYPE 1A; CMT1A	#118300 CHARCOT-MARIE-TOOTH DISEASE AND DEAFNESS
PMP22_HUMAN	118300	145900	#118300 CHARCOT-MARIE-TOOTH DISEASE AND DEAFNESS	#145900 HYPERTROPHIC NEUROPATHY OF DEJERINE-SOTTAS
PMP22_HUMAN	145900	162500	#145900 HYPERTROPHIC NEUROPATHY OF DEJERINE-SOTTAS	#162500 NEUROPATHY, HEREDITARY, WITH LIABILITY TO PRESSURE PALSIES; HNPP
PMP22_HUMAN	118220	145900	#118220 CHARCOT-MARIE-TOOTH DISEASE, DEMYELINATING, TYPE 1A; CMT1A	#145900 HYPERTROPHIC NEUROPATHY OF DEJERINE-SOTTAS
PMP22_HUMAN	118220	162500	#118220 CHARCOT-MARIE-TOOTH DISEASE, DEMYELINATING, TYPE 1A; CMT1A	#162500 NEUROPATHY, HEREDITARY, WITH LIABILITY TO PRESSURE PALSIES; HNPP
PMP22_HUMAN	118300	162500	#118300 CHARCOT-MARIE-TOOTH DISEASE AND DEAFNESS	#162500 NEUROPATHY, HEREDITARY, WITH LIABILITY TO PRESSURE PALSIES; HNPP
PMP22_HUMAN	118220	139393	#118220 CHARCOT-MARIE-TOOTH DISEASE, DEMYELINATING, TYPE 1A; CMT1A	#139393 GUILLAIN-BARRE SYNDROME, FAMILIAL; GBS
PMP22_HUMAN	118300	139393	#118300 CHARCOT-MARIE-TOOTH DISEASE AND DEAFNESS	#139393 GUILLAIN-BARRE SYNDROME, FAMILIAL; GBS
PMP22_HUMAN	139393	145900	#139393 GUILLAIN-BARRE SYNDROME, FAMILIAL; GBS	#145900 HYPERTROPHIC NEUROPATHY OF DEJERINE-SOTTAS
PMP22_HUMAN	139393	162500	#139393 GUILLAIN-BARRE SYNDROME, FAMILIAL; GBS	#162500 NEUROPATHY, HEREDITARY, WITH LIABILITY TO PRESSURE PALSIES; HNPP
PORED_HUMAN	612379	612713	#612379 CONGENITAL DISORDER OF GLYCOSYLATION, TYPE Iq; CDG1Q	#612713 KAHRIZI SYNDROME; KHRZ
PPLA_HUMAN	609909	613874	#609909 CARDIOMYOPATHY, DILATED, 1P; CMD1P	#613874 CARDIOMYOPATHY, FAMILIAL HYPERTROPHIC, 18; CMH18
PRKN2_HUMAN	168600	600116	#168600 PARKINSON DISEASE, LATE-ONSET; PD	#600116 PARKINSON DISEASE 2, AUTOSOMAL RECESSIVE JUVENILE; PARK2
PROC_HUMAN	176860	612304	#176860 THROMBOPHILIA DUE TO PROTEIN C DEFICIENCY, AUTOSOMAL DOMINANT; THPH3	#612304 THROMBOPHILIA DUE TO PROTEIN C DEFICIENCY, AUTOSOMAL RECESSIVE; THPH4
PROS_HUMAN	612336	614514	#612336 THROMBOPHILIA DUE TO PROTEIN S DEFICIENCY, AUTOSOMAL DOMINANT; THPH5	#614514 THROMBOPHILIA DUE TO PROTEIN S DEFICIENCY, AUTOSOMAL RECESSIVE; THPH6
PSN1_HUMAN	600274	607822	#600274 FRONTOTEMPORAL DEMENTIA; FTD	#607822 ALZHEIMER DISEASE 3
PSN1_HUMAN	600274	613694	#600274 FRONTOTEMPORAL DEMENTIA; FTD	#613694 CARDIOMYOPATHY, DILATED, 1U; CMD1U
PSN1_HUMAN	607822	613694	#607822 ALZHEIMER DISEASE 3	#613694 CARDIOMYOPATHY, DILATED, 1U; CMD1U
PSN1_HUMAN	600274	613737	#600274 FRONTOTEMPORAL DEMENTIA; FTD	#613737 ACNE INVERSA, FAMILIAL, 3; ACNINV3
PSN1_HUMAN	607822	613737	#607822 ALZHEIMER DISEASE 3	#613737 ACNE INVERSA, FAMILIAL, 3; ACNINV3
PSN1_HUMAN	613694	613737	#613694 CARDIOMYOPATHY, DILATED, 1U; CMD1U	#613737 ACNE INVERSA, FAMILIAL, 3; ACNINV3
PSN2_HUMAN	606889	613697	#606889 ALZHEIMER DISEASE 4	#613697 CARDIOMYOPATHY, DILATED, 1V; CMD1V
PSPC_HUMAN	267450	610913	#267450 RESPIRATORY DISTRESS SYNDROME IN PREMATURE INFANTS	#610913 SURFACTANT METABOLISM DYSFUNCTION, PULMONARY, 2; SMDP2
PTC2_HUMAN	155255	605462	#155255 MEDULLOBLASTOMA; MDB	%605462 BASAL CELL CARCINOMA, SUSCEPTIBILITY TO, 1; BCC1
PTEN_HUMAN	153480	176807	#153480 BANNAYAN-RILEY-RUVALCABA SYNDROME; BRRS	#176807 PROSTATE CANCER
PTEN_HUMAN	153480	275355	#153480 BANNAYAN-RILEY-RUVALCABA SYNDROME; BRRS	#275355 SQUAMOUS CELL CARCINOMA, HEAD AND NECK; HNSCC
PTEN_HUMAN	153480	605309	#153480 BANNAYAN-RILEY-RUVALCABA SYNDROME; BRRS	#605309 MACROCEPHALY/AUTISM SYNDROME
PTEN_HUMAN	153480	608089	#153480 BANNAYAN-RILEY-RUVALCABA SYNDROME; BRRS	#608089 ENDOMETRIAL CANCER
PTEN_HUMAN	158350	176807	#158350 COWDEN SYNDROME 1; CWS1	#176807 PROSTATE CANCER
PTEN_HUMAN	158350	275355	#158350 COWDEN SYNDROME 1; CWS1	#275355 SQUAMOUS CELL CARCINOMA, HEAD AND NECK; HNSCC
PTEN_HUMAN	176807	275355	#176807 PROSTATE CANCER	#275355 SQUAMOUS CELL CARCINOMA, HEAD AND NECK; HNSCC
PTEN_HUMAN	176807	605309	#176807 PROSTATE CANCER	#605309 MACROCEPHALY/AUTISM SYNDROME
PTEN_HUMAN	176807	608089	#176807 PROSTATE CANCER	#608089 ENDOMETRIAL CANCER
PTEN_HUMAN	275355	605309	#275355 SQUAMOUS CELL CARCINOMA, HEAD AND NECK; HNSCC	#605309 MACROCEPHALY/AUTISM SYNDROME
PTEN_HUMAN	275355	608089	#275355 SQUAMOUS CELL CARCINOMA, HEAD AND NECK; HNSCC	#608089 ENDOMETRIAL CANCER
PTEN_HUMAN	605309	608089	#605309 MACROCEPHALY/AUTISM SYNDROME	#608089 ENDOMETRIAL CANCER
PTEN_HUMAN	153480	158350	#153480 BANNAYAN-RILEY-RUVALCABA SYNDROME; BRRS	#158350 COWDEN SYNDROME 1; CWS1
PTEN_HUMAN	158350	605309	#158350 COWDEN SYNDROME 1; CWS1	#605309 MACROCEPHALY/AUTISM SYNDROME
PTEN_HUMAN	158350	608089	#158350 COWDEN SYNDROME 1; CWS1	#608089 ENDOMETRIAL CANCER
PTEN_HUMAN	153480	276950	#153480 BANNAYAN-RILEY-RUVALCABA SYNDROME; BRRS	#276950 VACTERL ASSOCIATION WITH HYDROCEPHALUS
PTEN_HUMAN	153480	613028	#153480 BANNAYAN-RILEY-RUVALCABA SYNDROME; BRRS	#613028 GLIOMA SUSCEPTIBILITY 2; GLM2
PTEN_HUMAN	158350	276950	#158350 COWDEN SYNDROME 1; CWS1	#276950 VACTERL ASSOCIATION WITH HYDROCEPHALUS
PTEN_HUMAN	158350	613028	#158350 COWDEN SYNDROME 1; CWS1	#613028 GLIOMA SUSCEPTIBILITY 2; GLM2
PTEN_HUMAN	176807	276950	#176807 PROSTATE CANCER	#276950 VACTERL ASSOCIATION WITH HYDROCEPHALUS
PTEN_HUMAN	176807	613028	#176807 PROSTATE CANCER	#613028 GLIOMA SUSCEPTIBILITY 2; GLM2
PTEN_HUMAN	275355	276950	#275355 SQUAMOUS CELL CARCINOMA, HEAD AND NECK; HNSCC	#276950 VACTERL ASSOCIATION WITH HYDROCEPHALUS
PTEN_HUMAN	275355	613028	#275355 SQUAMOUS CELL CARCINOMA, HEAD AND NECK; HNSCC	#613028 GLIOMA SUSCEPTIBILITY 2; GLM2
PTEN_HUMAN	276950	605309	#276950 VACTERL ASSOCIATION WITH HYDROCEPHALUS	#605309 MACROCEPHALY/AUTISM SYNDROME
PTEN_HUMAN	276950	608089	#276950 VACTERL ASSOCIATION WITH HYDROCEPHALUS	#608089 ENDOMETRIAL CANCER
PTEN_HUMAN	276950	613028	#276950 VACTERL ASSOCIATION WITH HYDROCEPHALUS	#613028 GLIOMA SUSCEPTIBILITY 2; GLM2
PTEN_HUMAN	605309	613028	#605309 MACROCEPHALY/AUTISM SYNDROME	#613028 GLIOMA SUSCEPTIBILITY 2; GLM2
PTEN_HUMAN	608089	613028	#608089 ENDOMETRIAL CANCER	#613028 GLIOMA SUSCEPTIBILITY 2; GLM2
PTPRC_HUMAN	126200	608971	#126200 MULTIPLE SCLEROSIS, SUSCEPTIBILITY TO; MS	#608971 SEVERE COMBINED IMMUNODEFICIENCY, AUTOSOMAL RECESSIVE, T CELL-NEGATIVE,
RAD51_HUMAN	114480	614508	#114480 BREAST CANCER	#614508 MIRROR MOVEMENTS 2; MRMV2
RAPSN_HUMAN	208150	608931	#208150 FETAL AKINESIA DEFORMATION SEQUENCE; FADS	#608931 MYASTHENIC SYNDROME, CONGENITAL, ASSOCIATED WITH ACETYLCHOLINE RECEPTOR
RASA1_HUMAN	608354	608355	#608354 CAPILLARY MALFORMATION-ARTERIOVENOUS MALFORMATION	#608355 PARKES WEBER SYNDROME
RASH_HUMAN	163200	218040	#163200 SCHIMMELPENNING-FEUERSTEIN-MIMS SYNDROME; SFM	#218040 COSTELLO SYNDROME
RASH_HUMAN	109800	163200	#109800 BLADDER CANCER	#163200 SCHIMMELPENNING-FEUERSTEIN-MIMS SYNDROME; SFM
RASH_HUMAN	109800	218040	#109800 BLADDER CANCER	#218040 COSTELLO SYNDROME
RASH_HUMAN	109800	607464	#109800 BLADDER CANCER	#607464 THYROID CARCINOMA, HURTHLE CELL
RASH_HUMAN	163200	607464	#163200 SCHIMMELPENNING-FEUERSTEIN-MIMS SYNDROME; SFM	#607464 THYROID CARCINOMA, HURTHLE CELL
RASH_HUMAN	218040	607464	#218040 COSTELLO SYNDROME	#607464 THYROID CARCINOMA, HURTHLE CELL
RASN_HUMAN	613224	614470	#613224 NOONAN SYNDROME 6; NS6	#614470 AUTOIMMUNE LYMPHOPROLIFERATIVE SYNDROME, TYPE IV; ALPS4
RASN_HUMAN	607785	613224	#607785 JUVENILE MYELOMONOCYTIC LEUKEMIA; JMML	#613224 NOONAN SYNDROME 6; NS6
RASN_HUMAN	607785	614470	#607785 JUVENILE MYELOMONOCYTIC LEUKEMIA; JMML	#614470 AUTOIMMUNE LYMPHOPROLIFERATIVE SYNDROME, TYPE IV; ALPS4
RECQ4_HUMAN	218600	266280	#218600 BALLER-GEROLD SYNDROME; BGS	#266280 RAPADILINO SYNDROME
RECQ4_HUMAN	218600	268400	#218600 BALLER-GEROLD SYNDROME; BGS	#268400 ROTHMUND-THOMSON SYNDROME; RTS
RECQ4_HUMAN	266280	268400	#266280 RAPADILINO SYNDROME	#268400 ROTHMUND-THOMSON SYNDROME; RTS
RENI_HUMAN	267430	613092	#267430 RENAL TUBULAR DYSGENESIS; RTD	#613092 HYPERURICEMIC NEPHROPATHY, FAMILIAL JUVENILE, 2; HNFJ2
RET_HUMAN	142623	162300	#142623 HIRSCHSPRUNG DISEASE, SUSCEPTIBILITY TO, 1; HSCR1	#162300 MULTIPLE ENDOCRINE NEOPLASIA, TYPE IIB; MEN2B
RET_HUMAN	162300	171300	#162300 MULTIPLE ENDOCRINE NEOPLASIA, TYPE IIB; MEN2B	#171300 PHEOCHROMOCYTOMA
RET_HUMAN	162300	171400	#162300 MULTIPLE ENDOCRINE NEOPLASIA, TYPE IIB; MEN2B	#171400 MULTIPLE ENDOCRINE NEOPLASIA, TYPE IIA; MEN2A
RET_HUMAN	142623	155240	#142623 HIRSCHSPRUNG DISEASE, SUSCEPTIBILITY TO, 1; HSCR1	#155240 THYROID CARCINOMA, FAMILIAL MEDULLARY; MTC
RET_HUMAN	142623	171300	#142623 HIRSCHSPRUNG DISEASE, SUSCEPTIBILITY TO, 1; HSCR1	#171300 PHEOCHROMOCYTOMA
RET_HUMAN	142623	171400	#142623 HIRSCHSPRUNG DISEASE, SUSCEPTIBILITY TO, 1; HSCR1	#171400 MULTIPLE ENDOCRINE NEOPLASIA, TYPE IIA; MEN2A
RET_HUMAN	142623	209880	#142623 HIRSCHSPRUNG DISEASE, SUSCEPTIBILITY TO, 1; HSCR1	#209880 CENTRAL HYPOVENTILATION SYNDROME, CONGENITAL; CCHS
RET_HUMAN	155240	162300	#155240 THYROID CARCINOMA, FAMILIAL MEDULLARY; MTC	#162300 MULTIPLE ENDOCRINE NEOPLASIA, TYPE IIB; MEN2B
RET_HUMAN	155240	171300	#155240 THYROID CARCINOMA, FAMILIAL MEDULLARY; MTC	#171300 PHEOCHROMOCYTOMA
RET_HUMAN	155240	171400	#155240 THYROID CARCINOMA, FAMILIAL MEDULLARY; MTC	#171400 MULTIPLE ENDOCRINE NEOPLASIA, TYPE IIA; MEN2A
RET_HUMAN	171300	171400	#171300 PHEOCHROMOCYTOMA	#171400 MULTIPLE ENDOCRINE NEOPLASIA, TYPE IIA; MEN2A
RET_HUMAN	114500	142623	#114500 COLORECTAL CANCER; CRC	#142623 HIRSCHSPRUNG DISEASE, SUSCEPTIBILITY TO, 1; HSCR1
RET_HUMAN	114500	155240	#114500 COLORECTAL CANCER; CRC	#155240 THYROID CARCINOMA, FAMILIAL MEDULLARY; MTC
RET_HUMAN	114500	162300	#114500 COLORECTAL CANCER; CRC	#162300 MULTIPLE ENDOCRINE NEOPLASIA, TYPE IIB; MEN2B
RET_HUMAN	114500	171300	#114500 COLORECTAL CANCER; CRC	#171300 PHEOCHROMOCYTOMA
RET_HUMAN	114500	171400	#114500 COLORECTAL CANCER; CRC	#171400 MULTIPLE ENDOCRINE NEOPLASIA, TYPE IIA; MEN2A
RET_HUMAN	114500	188550	#114500 COLORECTAL CANCER; CRC	#188550 THYROID CARCINOMA, PAPILLARY
RET_HUMAN	114500	191830	#114500 COLORECTAL CANCER; CRC	#191830 RENAL ADYSPLASIA
RET_HUMAN	114500	209880	#114500 COLORECTAL CANCER; CRC	#209880 CENTRAL HYPOVENTILATION SYNDROME, CONGENITAL; CCHS
RET_HUMAN	142623	188550	#142623 HIRSCHSPRUNG DISEASE, SUSCEPTIBILITY TO, 1; HSCR1	#188550 THYROID CARCINOMA, PAPILLARY
RET_HUMAN	142623	191830	#142623 HIRSCHSPRUNG DISEASE, SUSCEPTIBILITY TO, 1; HSCR1	#191830 RENAL ADYSPLASIA
RET_HUMAN	155240	188550	#155240 THYROID CARCINOMA, FAMILIAL MEDULLARY; MTC	#188550 THYROID CARCINOMA, PAPILLARY
RET_HUMAN	155240	191830	#155240 THYROID CARCINOMA, FAMILIAL MEDULLARY; MTC	#191830 RENAL ADYSPLASIA
RET_HUMAN	155240	209880	#155240 THYROID CARCINOMA, FAMILIAL MEDULLARY; MTC	#209880 CENTRAL HYPOVENTILATION SYNDROME, CONGENITAL; CCHS
RET_HUMAN	162300	188550	#162300 MULTIPLE ENDOCRINE NEOPLASIA, TYPE IIB; MEN2B	#188550 THYROID CARCINOMA, PAPILLARY
RET_HUMAN	162300	191830	#162300 MULTIPLE ENDOCRINE NEOPLASIA, TYPE IIB; MEN2B	#191830 RENAL ADYSPLASIA
RET_HUMAN	162300	209880	#162300 MULTIPLE ENDOCRINE NEOPLASIA, TYPE IIB; MEN2B	#209880 CENTRAL HYPOVENTILATION SYNDROME, CONGENITAL; CCHS
RET_HUMAN	171300	188550	#171300 PHEOCHROMOCYTOMA	#188550 THYROID CARCINOMA, PAPILLARY
RET_HUMAN	171300	191830	#171300 PHEOCHROMOCYTOMA	#191830 RENAL ADYSPLASIA
RET_HUMAN	171300	209880	#171300 PHEOCHROMOCYTOMA	#209880 CENTRAL HYPOVENTILATION SYNDROME, CONGENITAL; CCHS
RET_HUMAN	171400	188550	#171400 MULTIPLE ENDOCRINE NEOPLASIA, TYPE IIA; MEN2A	#188550 THYROID CARCINOMA, PAPILLARY
RET_HUMAN	171400	191830	#171400 MULTIPLE ENDOCRINE NEOPLASIA, TYPE IIA; MEN2A	#191830 RENAL ADYSPLASIA
RET_HUMAN	171400	209880	#171400 MULTIPLE ENDOCRINE NEOPLASIA, TYPE IIA; MEN2A	#209880 CENTRAL HYPOVENTILATION SYNDROME, CONGENITAL; CCHS
RET_HUMAN	188550	191830	#188550 THYROID CARCINOMA, PAPILLARY	#191830 RENAL ADYSPLASIA
RET_HUMAN	188550	209880	#188550 THYROID CARCINOMA, PAPILLARY	#209880 CENTRAL HYPOVENTILATION SYNDROME, CONGENITAL; CCHS
RET_HUMAN	191830	209880	#191830 RENAL ADYSPLASIA	#209880 CENTRAL HYPOVENTILATION SYNDROME, CONGENITAL; CCHS
RPGR1_HUMAN	608194	613826	#608194 CONE-ROD DYSTROPHY 13; CORD13	#613826 LEBER CONGENITAL AMAUROSIS 6; LCA6
RYR1_HUMAN	145600	255320	#145600 MALIGNANT HYPERTHERMIA, SUSCEPTIBILITY TO, 1; MHS1	#255320 MINICORE MYOPATHY WITH EXTERNAL OPHTHALMOPLEGIA
RYR1_HUMAN	117000	145600	#117000 CENTRAL CORE DISEASE OF MUSCLE	#145600 MALIGNANT HYPERTHERMIA, SUSCEPTIBILITY TO, 1; MHS1
RYR1_HUMAN	117000	255320	#117000 CENTRAL CORE DISEASE OF MUSCLE	#255320 MINICORE MYOPATHY WITH EXTERNAL OPHTHALMOPLEGIA
RYR1_HUMAN	117000	255310	#117000 CENTRAL CORE DISEASE OF MUSCLE	#255310 MYOPATHY, CONGENITAL, WITH FIBER-TYPE DISPROPORTION; CFTD
RYR1_HUMAN	145600	255310	#145600 MALIGNANT HYPERTHERMIA, SUSCEPTIBILITY TO, 1; MHS1	#255310 MYOPATHY, CONGENITAL, WITH FIBER-TYPE DISPROPORTION; CFTD
RYR1_HUMAN	255310	255320	#255310 MYOPATHY, CONGENITAL, WITH FIBER-TYPE DISPROPORTION; CFTD	#255320 MINICORE MYOPATHY WITH EXTERNAL OPHTHALMOPLEGIA
RYR2_HUMAN	600996	604772	#600996 ARRHYTHMOGENIC RIGHT VENTRICULAR DYSPLASIA, FAMILIAL, 2; ARVD2	#604772 VENTRICULAR TACHYCARDIA, CATECHOLAMINERGIC POLYMORPHIC, 1, WITH OR
SCN2A_HUMAN	607745	613721	#607745 SEIZURES, BENIGN FAMILIAL INFANTILE, 3; BFIS3	#613721 EPILEPTIC ENCEPHALOPATHY, EARLY INFANTILE, 11; EIEE11
SCNNA_HUMAN	264350	613021	#264350 PSEUDOHYPOALDOSTERONISM, TYPE I, AUTOSOMAL RECESSIVE; PHA1B	#613021 BRONCHIECTASIS WITH OR WITHOUT ELEVATED SWEAT CHLORIDE 2; BESC2
SCNNB_HUMAN	211400	264350	#211400 BRONCHIECTASIS WITH OR WITHOUT ELEVATED SWEAT CHLORIDE 1; BESC1	#264350 PSEUDOHYPOALDOSTERONISM, TYPE I, AUTOSOMAL RECESSIVE; PHA1B
SCNNB_HUMAN	177200	211400	#177200 LIDDLE SYNDROME	#211400 BRONCHIECTASIS WITH OR WITHOUT ELEVATED SWEAT CHLORIDE 1; BESC1
SCNNB_HUMAN	177200	264350	#177200 LIDDLE SYNDROME	#264350 PSEUDOHYPOALDOSTERONISM, TYPE I, AUTOSOMAL RECESSIVE; PHA1B
SCNNG_HUMAN	177200	613071	#177200 LIDDLE SYNDROME	#613071 BRONCHIECTASIS WITH OR WITHOUT ELEVATED SWEAT CHLORIDE 3; BESC3
SERPH_HUMAN	610504	613848	#610504 PRETERM PREMATURE RUPTURE OF THE MEMBRANES; PPROM	#613848 OSTEOGENESIS IMPERFECTA, TYPE X
SFTA1_HUMAN	178500	267450	#178500 PULMONARY FIBROSIS, IDIOPATHIC; IPF	#267450 RESPIRATORY DISTRESS SYNDROME IN PREMATURE INFANTS
SGCD_HUMAN	601287	606685	#601287 MUSCULAR DYSTROPHY, LIMB-GIRDLE, TYPE 2F; LGMD2F	#606685 CARDIOMYOPATHY, DILATED, 1L; CMD1L
SHH_HUMAN	142945	147250	#142945 HOLOPROSENCEPHALY 3; HPE3	#147250 SOLITARY MEDIAN MAXILLARY CENTRAL INCISOR; SMMCI
SHH_HUMAN	142945	174500	#142945 HOLOPROSENCEPHALY 3; HPE3	#174500 POLYDACTYLY, PREAXIAL II; PPD2
SHH_HUMAN	142945	611638	#142945 HOLOPROSENCEPHALY 3; HPE3	#611638 MICROPHTHALMIA, ISOLATED, WITH COLOBOMA 5; MCOPCB5
SHH_HUMAN	147250	174500	#147250 SOLITARY MEDIAN MAXILLARY CENTRAL INCISOR; SMMCI	#174500 POLYDACTYLY, PREAXIAL II; PPD2
SHH_HUMAN	147250	611638	#147250 SOLITARY MEDIAN MAXILLARY CENTRAL INCISOR; SMMCI	#611638 MICROPHTHALMIA, ISOLATED, WITH COLOBOMA 5; MCOPCB5
SHH_HUMAN	174500	611638	#174500 POLYDACTYLY, PREAXIAL II; PPD2	#611638 MICROPHTHALMIA, ISOLATED, WITH COLOBOMA 5; MCOPCB5
SIX1_HUMAN	605192	608389	#605192 DEAFNESS, AUTOSOMAL DOMINANT 23; DFNA23	#608389 BRANCHIOOTIC SYNDROME 3; BOS3
SMCA4_HUMAN	613325	614609	#613325 RHABDOID TUMOR PREDISPOSITION SYNDROME 2; RTPS2	#614609 MENTAL RETARDATION, AUTOSOMAL DOMINANT 16; MRD16
SNF5_HUMAN	162091	609322	#162091 SCHWANNOMATOSIS	#609322 RHABDOID TUMOR PREDISPOSITION SYNDROME 1; RTPS1
SNF5_HUMAN	162091	614608	#162091 SCHWANNOMATOSIS	#614608 MENTAL RETARDATION, AUTOSOMAL DOMINANT 15; MRD15
SNF5_HUMAN	609322	614608	#609322 RHABDOID TUMOR PREDISPOSITION SYNDROME 1; RTPS1	#614608 MENTAL RETARDATION, AUTOSOMAL DOMINANT 15; MRD15
SOS1_HUMAN	135300	610733	#135300 FIBROMATOSIS, GINGIVAL, 1; GINGF1	#610733 NOONAN SYNDROME 4; NS4
SOX10_HUMAN	609136	613266	#609136 PERIPHERAL DEMYELINATING NEUROPATHY, CENTRAL DYSMYELINATION, WAARDENBURG	#613266 WAARDENBURG SYNDROME, TYPE 4C; WS4C
SOX10_HUMAN	611584	613266	#611584 WAARDENBURG SYNDROME, TYPE 2E; WS2E	#613266 WAARDENBURG SYNDROME, TYPE 4C; WS4C
SOX10_HUMAN	609136	611584	#609136 PERIPHERAL DEMYELINATING NEUROPATHY, CENTRAL DYSMYELINATION, WAARDENBURG	#611584 WAARDENBURG SYNDROME, TYPE 2E; WS2E
SRY_HUMAN	400044	400045	#400044 46,XY SEX REVERSAL 1; SRXY1	#400045 46,XX SEX REVERSAL 1; SRXX1
STF1_HUMAN	612964	613957	#612964 PREMATURE OVARIAN FAILURE 7; POF7	#613957 SPERMATOGENIC FAILURE 8; SPGF8
STF1_HUMAN	184757	612964	+184757 NUCLEAR RECEPTOR SUBFAMILY 5, GROUP A, MEMBER 1; NR5A1	#612964 PREMATURE OVARIAN FAILURE 7; POF7
STF1_HUMAN	184757	612965	+184757 NUCLEAR RECEPTOR SUBFAMILY 5, GROUP A, MEMBER 1; NR5A1	#612965 46,XY SEX REVERSAL 3; SRXY3
STF1_HUMAN	612964	612965	#612964 PREMATURE OVARIAN FAILURE 7; POF7	#612965 46,XY SEX REVERSAL 3; SRXY3
STF1_HUMAN	184757	613957	+184757 NUCLEAR RECEPTOR SUBFAMILY 5, GROUP A, MEMBER 1; NR5A1	#613957 SPERMATOGENIC FAILURE 8; SPGF8
STF1_HUMAN	612965	613957	#612965 46,XY SEX REVERSAL 3; SRXY3	#613957 SPERMATOGENIC FAILURE 8; SPGF8
STK11_HUMAN	175200	273300	#175200 PEUTZ-JEGHERS SYNDROME; PJS	#273300 TESTICULAR GERM CELL TUMOR; TGCT
SYNE1_HUMAN	610743	612998	#610743 SPINOCEREBELLAR ATAXIA, AUTOSOMAL RECESSIVE 8; SCAR8	#612998 EMERY-DREIFUSS MUSCULAR DYSTROPHY 4, AUTOSOMAL DOMINANT; EDMD4
SYUA_HUMAN	127750	168601	#127750 DEMENTIA, LEWY BODY; DLB	#168601 PARKINSON DISEASE 1, AUTOSOMAL DOMINANT; PARK1
SYUA_HUMAN	127750	605543	#127750 DEMENTIA, LEWY BODY; DLB	#605543 PARKINSON DISEASE 4, AUTOSOMAL DOMINANT; PARK4
SYUA_HUMAN	168601	605543	#168601 PARKINSON DISEASE 1, AUTOSOMAL DOMINANT; PARK1	#605543 PARKINSON DISEASE 4, AUTOSOMAL DOMINANT; PARK4
TAU_HUMAN	172700	600274	#172700 PICK DISEASE OF BRAIN	#600274 FRONTOTEMPORAL DEMENTIA; FTD
TAU_HUMAN	172700	601104	#172700 PICK DISEASE OF BRAIN	#601104 SUPRANUCLEAR PALSY, PROGRESSIVE, 1; PSNP1
TAU_HUMAN	600274	601104	#600274 FRONTOTEMPORAL DEMENTIA; FTD	#601104 SUPRANUCLEAR PALSY, PROGRESSIVE, 1; PSNP1
TAU_HUMAN	172700	260540	#172700 PICK DISEASE OF BRAIN	#260540 PARKINSON-DEMENTIA SYNDROME
TAU_HUMAN	260540	600274	#260540 PARKINSON-DEMENTIA SYNDROME	#600274 FRONTOTEMPORAL DEMENTIA; FTD
TAU_HUMAN	260540	601104	#260540 PARKINSON-DEMENTIA SYNDROME	#601104 SUPRANUCLEAR PALSY, PROGRESSIVE, 1; PSNP1
TBB3_HUMAN	600638	614039	#600638 FIBROSIS OF EXTRAOCULAR MUSCLES, CONGENITAL, 3A, WITH OR WITHOUT EXTRAOCULAR	#614039 CORTICAL DYSPLASIA, COMPLEX, WITH OTHER BRAIN MALFORMATIONS; CDCBM
TELT_HUMAN	192600	607487	#192600 CARDIOMYOPATHY, FAMILIAL HYPERTROPHIC, 1; CMH1	#607487 CARDIOMYOPATHY, DILATED, 1N; CMD1N
TELT_HUMAN	192600	601954	#192600 CARDIOMYOPATHY, FAMILIAL HYPERTROPHIC, 1; CMH1	#601954 MUSCULAR DYSTROPHY, LIMB-GIRDLE, TYPE 2G; LGMD2G
TELT_HUMAN	601954	607487	#601954 MUSCULAR DYSTROPHY, LIMB-GIRDLE, TYPE 2G; LGMD2G	#607487 CARDIOMYOPATHY, DILATED, 1N; CMD1N
TERA_HUMAN	167320	613954	#167320 INCLUSION BODY MYOPATHY WITH EARLY-ONSET PAGET DISEASE AND FRONTOTEMPORAL	#613954 AMYOTROPHIC LATERAL SCLEROSIS 14, WITH OR WITHOUT FRONTOTEMPORAL DEMENTIA;
TERT_HUMAN	613989	614742	#613989 DYSKERATOSIS CONGENITA, AUTOSOMAL DOMINANT, 2; DKCA2	#614742 PULMONARY FIBROSIS AND/OR BONE MARROW FAILURE, TELOMERE-RELATED, 1;
TERT_HUMAN	178500	609135	#178500 PULMONARY FIBROSIS, IDIOPATHIC; IPF	#609135 APLASTIC ANEMIA
TERT_HUMAN	178500	613989	#178500 PULMONARY FIBROSIS, IDIOPATHIC; IPF	#613989 DYSKERATOSIS CONGENITA, AUTOSOMAL DOMINANT, 2; DKCA2
TERT_HUMAN	178500	614742	#178500 PULMONARY FIBROSIS, IDIOPATHIC; IPF	#614742 PULMONARY FIBROSIS AND/OR BONE MARROW FAILURE, TELOMERE-RELATED, 1;
TERT_HUMAN	609135	613989	#609135 APLASTIC ANEMIA	#613989 DYSKERATOSIS CONGENITA, AUTOSOMAL DOMINANT, 2; DKCA2
TERT_HUMAN	609135	614742	#609135 APLASTIC ANEMIA	#614742 PULMONARY FIBROSIS AND/OR BONE MARROW FAILURE, TELOMERE-RELATED, 1;
TGFR2_HUMAN	133239	610168	#133239 ESOPHAGEAL CANCER	#610168 LOEYS-DIETZ SYNDROME, TYPE 1B; LDS1B
TGFR2_HUMAN	133239	614331	#133239 ESOPHAGEAL CANCER	#614331 COLORECTAL CANCER, HEREDITARY NONPOLYPOSIS, TYPE 6; HNPCC6
TGFR2_HUMAN	610168	614331	#610168 LOEYS-DIETZ SYNDROME, TYPE 1B; LDS1B	#614331 COLORECTAL CANCER, HEREDITARY NONPOLYPOSIS, TYPE 6; HNPCC6
TGFR2_HUMAN	133239	610380	#133239 ESOPHAGEAL CANCER	#610380 LOEYS-DIETZ SYNDROME, TYPE 2B; LDS2B
TGFR2_HUMAN	610168	610380	#610168 LOEYS-DIETZ SYNDROME, TYPE 1B; LDS1B	#610380 LOEYS-DIETZ SYNDROME, TYPE 2B; LDS2B
TGFR2_HUMAN	610380	614331	#610380 LOEYS-DIETZ SYNDROME, TYPE 2B; LDS2B	#614331 COLORECTAL CANCER, HEREDITARY NONPOLYPOSIS, TYPE 6; HNPCC6
THB_HUMAN	145650	188570	#145650 THYROID HORMONE RESISTANCE, SELECTIVE PITUITARY; PRTH	#188570 THYROID HORMONE RESISTANCE, GENERALIZED, AUTOSOMAL DOMINANT; GRTH
THB_HUMAN	145650	274300	#145650 THYROID HORMONE RESISTANCE, SELECTIVE PITUITARY; PRTH	#274300 THYROID HORMONE RESISTANCE, GENERALIZED, AUTOSOMAL RECESSIVE; GRTH
THB_HUMAN	188570	274300	#188570 THYROID HORMONE RESISTANCE, GENERALIZED, AUTOSOMAL DOMINANT; GRTH	#274300 THYROID HORMONE RESISTANCE, GENERALIZED, AUTOSOMAL RECESSIVE; GRTH
THRB_HUMAN	188050	601367	#188050 THROMBOPHILIA DUE TO THROMBIN DEFECT; THPH1	#601367 STROKE, ISCHEMIC
THRB_HUMAN	188050	613679	#188050 THROMBOPHILIA DUE TO THROMBIN DEFECT; THPH1	#613679 PROTHROMBIN DEFICIENCY, CONGENITAL
THRB_HUMAN	188050	614390	#188050 THROMBOPHILIA DUE TO THROMBIN DEFECT; THPH1	#614390 PREGNANCY LOSS, RECURRENT, SUSCEPTIBILITY TO, 2; RPRGL2
THRB_HUMAN	601367	613679	#601367 STROKE, ISCHEMIC	#613679 PROTHROMBIN DEFICIENCY, CONGENITAL
THRB_HUMAN	601367	614390	#601367 STROKE, ISCHEMIC	#614390 PREGNANCY LOSS, RECURRENT, SUSCEPTIBILITY TO, 2; RPRGL2
THRB_HUMAN	613679	614390	#613679 PROTHROMBIN DEFICIENCY, CONGENITAL	#614390 PREGNANCY LOSS, RECURRENT, SUSCEPTIBILITY TO, 2; RPRGL2
TITIN_HUMAN	600334	604145	#600334 TIBIAL MUSCULAR DYSTROPHY, TARDIVE	#604145 CARDIOMYOPATHY, DILATED, 1G; CMD1G
TITIN_HUMAN	600334	603689	#600334 TIBIAL MUSCULAR DYSTROPHY, TARDIVE	#603689 HEREDITARY MYOPATHY WITH EARLY RESPIRATORY FAILURE; HMERF
TITIN_HUMAN	600334	608807	#600334 TIBIAL MUSCULAR DYSTROPHY, TARDIVE	#608807 MUSCULAR DYSTROPHY, LIMB-GIRDLE, TYPE 2J; LGMD2J
TITIN_HUMAN	600334	611705	#600334 TIBIAL MUSCULAR DYSTROPHY, TARDIVE	#611705 MYOPATHY, EARLY-ONSET, WITH FATAL CARDIOMYOPATHY
TITIN_HUMAN	600334	613765	#600334 TIBIAL MUSCULAR DYSTROPHY, TARDIVE	#613765 CARDIOMYOPATHY, FAMILIAL HYPERTROPHIC, 9; CMH9
TITIN_HUMAN	603689	604145	#603689 HEREDITARY MYOPATHY WITH EARLY RESPIRATORY FAILURE; HMERF	#604145 CARDIOMYOPATHY, DILATED, 1G; CMD1G
TITIN_HUMAN	603689	608807	#603689 HEREDITARY MYOPATHY WITH EARLY RESPIRATORY FAILURE; HMERF	#608807 MUSCULAR DYSTROPHY, LIMB-GIRDLE, TYPE 2J; LGMD2J
TITIN_HUMAN	603689	611705	#603689 HEREDITARY MYOPATHY WITH EARLY RESPIRATORY FAILURE; HMERF	#611705 MYOPATHY, EARLY-ONSET, WITH FATAL CARDIOMYOPATHY
TITIN_HUMAN	603689	613765	#603689 HEREDITARY MYOPATHY WITH EARLY RESPIRATORY FAILURE; HMERF	#613765 CARDIOMYOPATHY, FAMILIAL HYPERTROPHIC, 9; CMH9
TITIN_HUMAN	604145	608807	#604145 CARDIOMYOPATHY, DILATED, 1G; CMD1G	#608807 MUSCULAR DYSTROPHY, LIMB-GIRDLE, TYPE 2J; LGMD2J
TITIN_HUMAN	604145	611705	#604145 CARDIOMYOPATHY, DILATED, 1G; CMD1G	#611705 MYOPATHY, EARLY-ONSET, WITH FATAL CARDIOMYOPATHY
TITIN_HUMAN	604145	613765	#604145 CARDIOMYOPATHY, DILATED, 1G; CMD1G	#613765 CARDIOMYOPATHY, FAMILIAL HYPERTROPHIC, 9; CMH9
TITIN_HUMAN	608807	611705	#608807 MUSCULAR DYSTROPHY, LIMB-GIRDLE, TYPE 2J; LGMD2J	#611705 MYOPATHY, EARLY-ONSET, WITH FATAL CARDIOMYOPATHY
TITIN_HUMAN	608807	613765	#608807 MUSCULAR DYSTROPHY, LIMB-GIRDLE, TYPE 2J; LGMD2J	#613765 CARDIOMYOPATHY, FAMILIAL HYPERTROPHIC, 9; CMH9
TITIN_HUMAN	611705	613765	#611705 MYOPATHY, EARLY-ONSET, WITH FATAL CARDIOMYOPATHY	#613765 CARDIOMYOPATHY, FAMILIAL HYPERTROPHIC, 9; CMH9
TNFB_HUMAN	607507	610988	#607507 PSORIATIC ARTHRITIS, SUSCEPTIBILITY TO	#610988 LEPROSY, SUSCEPTIBILITY TO, 4; LPRS4
TNNC1_HUMAN	611879	613243	#611879 CARDIOMYOPATHY, DILATED, 1Z; CMD1Z	#613243 CARDIOMYOPATHY, FAMILIAL HYPERTROPHIC, 13; CMH13
TNNI3_HUMAN	115210	613286	#115210 CARDIOMYOPATHY, FAMILIAL RESTRICTIVE, 1; RCM1	#613286 CARDIOMYOPATHY, DILATED, 1FF; CMD1FF
TNNI3_HUMAN	613286	613690	#613286 CARDIOMYOPATHY, DILATED, 1FF; CMD1FF	#613690 CARDIOMYOPATHY, FAMILIAL HYPERTROPHIC, 7; CMH7
TNNI3_HUMAN	115210	613690	#115210 CARDIOMYOPATHY, FAMILIAL RESTRICTIVE, 1; RCM1	#613690 CARDIOMYOPATHY, FAMILIAL HYPERTROPHIC, 7; CMH7
TNNI3_HUMAN	115210	611880	#115210 CARDIOMYOPATHY, FAMILIAL RESTRICTIVE, 1; RCM1	#611880 CARDIOMYOPATHY, DILATED, 2A; CMD2A
TNNI3_HUMAN	611880	613286	#611880 CARDIOMYOPATHY, DILATED, 2A; CMD2A	#613286 CARDIOMYOPATHY, DILATED, 1FF; CMD1FF
TNNI3_HUMAN	611880	613690	#611880 CARDIOMYOPATHY, DILATED, 2A; CMD2A	#613690 CARDIOMYOPATHY, FAMILIAL HYPERTROPHIC, 7; CMH7
TPM1_HUMAN	115196	611878	#115196 CARDIOMYOPATHY, FAMILIAL HYPERTROPHIC, 3; CMH3	#611878 CARDIOMYOPATHY, DILATED, 1Y; CMD1Y
TPM2_HUMAN	108120	609285	#108120 ARTHROGRYPOSIS, DISTAL, TYPE 1A; DA1A	#609285 NEMALINE MYOPATHY 4; NEM4
TPM3_HUMAN	188550	609284	#188550 THYROID CARCINOMA, PAPILLARY	#609284 NEMALINE MYOPATHY 1; NEM1
TPOR_HUMAN	254450	601977	#254450 MYELOFIBROSIS	#601977 THROMBOCYTHEMIA 2; THCYT2
TPOR_HUMAN	254450	604498	#254450 MYELOFIBROSIS	#604498 AMEGAKARYOCYTIC THROMBOCYTOPENIA, CONGENITAL; CAMT
TPOR_HUMAN	601977	604498	#601977 THROMBOCYTHEMIA 2; THCYT2	#604498 AMEGAKARYOCYTIC THROMBOCYTOPENIA, CONGENITAL; CAMT
TR13B_HUMAN	240500	609529	#240500 IMMUNODEFICIENCY, COMMON VARIABLE, 2; CVID2	#609529 IMMUNOGLOBULIN A DEFICIENCY 2; IGAD2
TRI32_HUMAN	209900	254110	#209900 BARDET-BIEDL SYNDROME; BBS	#254110 MUSCULAR DYSTROPHY, LIMB-GIRDLE, TYPE 2H; LGMD2H
TRPV4_HUMAN	181405	606071	#181405 SCAPULOPERONEAL SPINAL MUSCULAR ATROPHY; SPSMA	#606071 HEREDITARY MOTOR AND SENSORY NEUROPATHY, TYPE IIC; HMSN2C
TRPV4_HUMAN	113500	156530	#113500 BRACHYOLMIA TYPE 3	#156530 METATROPIC DYSPLASIA
TRPV4_HUMAN	113500	168400	#113500 BRACHYOLMIA TYPE 3	#168400 PARASTREMMATIC DWARFISM
TRPV4_HUMAN	113500	184252	#113500 BRACHYOLMIA TYPE 3	#184252 SPONDYLOMETAPHYSEAL DYSPLASIA, KOZLOWSKI TYPE; SMDK
TRPV4_HUMAN	113500	606071	#113500 BRACHYOLMIA TYPE 3	#606071 HEREDITARY MOTOR AND SENSORY NEUROPATHY, TYPE IIC; HMSN2C
TRPV4_HUMAN	156530	168400	#156530 METATROPIC DYSPLASIA	#168400 PARASTREMMATIC DWARFISM
TRPV4_HUMAN	156530	606071	#156530 METATROPIC DYSPLASIA	#606071 HEREDITARY MOTOR AND SENSORY NEUROPATHY, TYPE IIC; HMSN2C
TRPV4_HUMAN	168400	606071	#168400 PARASTREMMATIC DWARFISM	#606071 HEREDITARY MOTOR AND SENSORY NEUROPATHY, TYPE IIC; HMSN2C
TRPV4_HUMAN	184252	606071	#184252 SPONDYLOMETAPHYSEAL DYSPLASIA, KOZLOWSKI TYPE; SMDK	#606071 HEREDITARY MOTOR AND SENSORY NEUROPATHY, TYPE IIC; HMSN2C
TRPV4_HUMAN	156530	184252	#156530 METATROPIC DYSPLASIA	#184252 SPONDYLOMETAPHYSEAL DYSPLASIA, KOZLOWSKI TYPE; SMDK
TRPV4_HUMAN	168400	184252	#168400 PARASTREMMATIC DWARFISM	#184252 SPONDYLOMETAPHYSEAL DYSPLASIA, KOZLOWSKI TYPE; SMDK
TRPV4_HUMAN	600175	606071	#600175 SPINAL MUSCULAR ATROPHY, DISTAL, CONGENITAL NONPROGRESSIVE	#606071 HEREDITARY MOTOR AND SENSORY NEUROPATHY, TYPE IIC; HMSN2C
TRPV4_HUMAN	113500	181405	#113500 BRACHYOLMIA TYPE 3	#181405 SCAPULOPERONEAL SPINAL MUSCULAR ATROPHY; SPSMA
TRPV4_HUMAN	113500	184095	#113500 BRACHYOLMIA TYPE 3	#184095 SPONDYLOEPIPHYSEAL DYSPLASIA, MAROTEAUX TYPE
TRPV4_HUMAN	113500	600175	#113500 BRACHYOLMIA TYPE 3	#600175 SPINAL MUSCULAR ATROPHY, DISTAL, CONGENITAL NONPROGRESSIVE
TRPV4_HUMAN	113500	606835	#113500 BRACHYOLMIA TYPE 3	#606835 DIGITAL ARTHROPATHY-BRACHYDACTYLY, FAMILIAL; FDAB
TRPV4_HUMAN	113500	613508	#113500 BRACHYOLMIA TYPE 3	#613508 SODIUM SERUM LEVEL QUANTITATIVE TRAIT LOCUS 1; SSQTL1
TRPV4_HUMAN	156530	181405	#156530 METATROPIC DYSPLASIA	#181405 SCAPULOPERONEAL SPINAL MUSCULAR ATROPHY; SPSMA
TRPV4_HUMAN	156530	184095	#156530 METATROPIC DYSPLASIA	#184095 SPONDYLOEPIPHYSEAL DYSPLASIA, MAROTEAUX TYPE
TRPV4_HUMAN	156530	600175	#156530 METATROPIC DYSPLASIA	#600175 SPINAL MUSCULAR ATROPHY, DISTAL, CONGENITAL NONPROGRESSIVE
TRPV4_HUMAN	156530	606835	#156530 METATROPIC DYSPLASIA	#606835 DIGITAL ARTHROPATHY-BRACHYDACTYLY, FAMILIAL; FDAB
TRPV4_HUMAN	156530	613508	#156530 METATROPIC DYSPLASIA	#613508 SODIUM SERUM LEVEL QUANTITATIVE TRAIT LOCUS 1; SSQTL1
TRPV4_HUMAN	168400	181405	#168400 PARASTREMMATIC DWARFISM	#181405 SCAPULOPERONEAL SPINAL MUSCULAR ATROPHY; SPSMA
TRPV4_HUMAN	168400	184095	#168400 PARASTREMMATIC DWARFISM	#184095 SPONDYLOEPIPHYSEAL DYSPLASIA, MAROTEAUX TYPE
TRPV4_HUMAN	168400	600175	#168400 PARASTREMMATIC DWARFISM	#600175 SPINAL MUSCULAR ATROPHY, DISTAL, CONGENITAL NONPROGRESSIVE
TRPV4_HUMAN	168400	606835	#168400 PARASTREMMATIC DWARFISM	#606835 DIGITAL ARTHROPATHY-BRACHYDACTYLY, FAMILIAL; FDAB
TRPV4_HUMAN	168400	613508	#168400 PARASTREMMATIC DWARFISM	#613508 SODIUM SERUM LEVEL QUANTITATIVE TRAIT LOCUS 1; SSQTL1
TRPV4_HUMAN	181405	184095	#181405 SCAPULOPERONEAL SPINAL MUSCULAR ATROPHY; SPSMA	#184095 SPONDYLOEPIPHYSEAL DYSPLASIA, MAROTEAUX TYPE
TRPV4_HUMAN	181405	184252	#181405 SCAPULOPERONEAL SPINAL MUSCULAR ATROPHY; SPSMA	#184252 SPONDYLOMETAPHYSEAL DYSPLASIA, KOZLOWSKI TYPE; SMDK
TRPV4_HUMAN	181405	600175	#181405 SCAPULOPERONEAL SPINAL MUSCULAR ATROPHY; SPSMA	#600175 SPINAL MUSCULAR ATROPHY, DISTAL, CONGENITAL NONPROGRESSIVE
TRPV4_HUMAN	181405	606835	#181405 SCAPULOPERONEAL SPINAL MUSCULAR ATROPHY; SPSMA	#606835 DIGITAL ARTHROPATHY-BRACHYDACTYLY, FAMILIAL; FDAB
TRPV4_HUMAN	181405	613508	#181405 SCAPULOPERONEAL SPINAL MUSCULAR ATROPHY; SPSMA	#613508 SODIUM SERUM LEVEL QUANTITATIVE TRAIT LOCUS 1; SSQTL1
TRPV4_HUMAN	184095	184252	#184095 SPONDYLOEPIPHYSEAL DYSPLASIA, MAROTEAUX TYPE	#184252 SPONDYLOMETAPHYSEAL DYSPLASIA, KOZLOWSKI TYPE; SMDK
TRPV4_HUMAN	184095	600175	#184095 SPONDYLOEPIPHYSEAL DYSPLASIA, MAROTEAUX TYPE	#600175 SPINAL MUSCULAR ATROPHY, DISTAL, CONGENITAL NONPROGRESSIVE
TRPV4_HUMAN	184095	606071	#184095 SPONDYLOEPIPHYSEAL DYSPLASIA, MAROTEAUX TYPE	#606071 HEREDITARY MOTOR AND SENSORY NEUROPATHY, TYPE IIC; HMSN2C
TRPV4_HUMAN	184095	606835	#184095 SPONDYLOEPIPHYSEAL DYSPLASIA, MAROTEAUX TYPE	#606835 DIGITAL ARTHROPATHY-BRACHYDACTYLY, FAMILIAL; FDAB
TRPV4_HUMAN	184095	613508	#184095 SPONDYLOEPIPHYSEAL DYSPLASIA, MAROTEAUX TYPE	#613508 SODIUM SERUM LEVEL QUANTITATIVE TRAIT LOCUS 1; SSQTL1
TRPV4_HUMAN	184252	600175	#184252 SPONDYLOMETAPHYSEAL DYSPLASIA, KOZLOWSKI TYPE; SMDK	#600175 SPINAL MUSCULAR ATROPHY, DISTAL, CONGENITAL NONPROGRESSIVE
TRPV4_HUMAN	184252	606835	#184252 SPONDYLOMETAPHYSEAL DYSPLASIA, KOZLOWSKI TYPE; SMDK	#606835 DIGITAL ARTHROPATHY-BRACHYDACTYLY, FAMILIAL; FDAB
TRPV4_HUMAN	184252	613508	#184252 SPONDYLOMETAPHYSEAL DYSPLASIA, KOZLOWSKI TYPE; SMDK	#613508 SODIUM SERUM LEVEL QUANTITATIVE TRAIT LOCUS 1; SSQTL1
TRPV4_HUMAN	600175	606835	#600175 SPINAL MUSCULAR ATROPHY, DISTAL, CONGENITAL NONPROGRESSIVE	#606835 DIGITAL ARTHROPATHY-BRACHYDACTYLY, FAMILIAL; FDAB
TRPV4_HUMAN	600175	613508	#600175 SPINAL MUSCULAR ATROPHY, DISTAL, CONGENITAL NONPROGRESSIVE	#613508 SODIUM SERUM LEVEL QUANTITATIVE TRAIT LOCUS 1; SSQTL1
TRPV4_HUMAN	606071	606835	#606071 HEREDITARY MOTOR AND SENSORY NEUROPATHY, TYPE IIC; HMSN2C	#606835 DIGITAL ARTHROPATHY-BRACHYDACTYLY, FAMILIAL; FDAB
TRPV4_HUMAN	606071	613508	#606071 HEREDITARY MOTOR AND SENSORY NEUROPATHY, TYPE IIC; HMSN2C	#613508 SODIUM SERUM LEVEL QUANTITATIVE TRAIT LOCUS 1; SSQTL1
TRPV4_HUMAN	606835	613508	#606835 DIGITAL ARTHROPATHY-BRACHYDACTYLY, FAMILIAL; FDAB	#613508 SODIUM SERUM LEVEL QUANTITATIVE TRAIT LOCUS 1; SSQTL1
TSHR_HUMAN	275200	609152	#275200 HYPOTHYROIDISM, CONGENITAL, NONGOITROUS, 1; CHNG1	#609152 HYPERTHYROIDISM, NONAUTOIMMUNE
TSHR_HUMAN	275200	603373	#275200 HYPOTHYROIDISM, CONGENITAL, NONGOITROUS, 1; CHNG1	#603373 HYPERTHYROIDISM, FAMILIAL GESTATIONAL
TSHR_HUMAN	603373	609152	#603373 HYPERTHYROIDISM, FAMILIAL GESTATIONAL	#609152 HYPERTHYROIDISM, NONAUTOIMMUNE
TWST1_HUMAN	101400	123100	#101400 SAETHRE-CHOTZEN SYNDROME; SCS	#123100 CRANIOSYNOSTOSIS, TYPE 1; CRS1
TWST1_HUMAN	101400	180750	#101400 SAETHRE-CHOTZEN SYNDROME; SCS	#180750 ROBINOW-SORAUF SYNDROME
TWST1_HUMAN	123100	180750	#123100 CRANIOSYNOSTOSIS, TYPE 1; CRS1	#180750 ROBINOW-SORAUF SYNDROME
USH1C_HUMAN	276904	602092	#276904 USHER SYNDROME, TYPE IC; USH1C	#602092 DEAFNESS, AUTOSOMAL RECESSIVE 18A; DFNB18A
V2R_HUMAN	300539	304800	#300539 NEPHROGENIC SYNDROME OF INAPPROPRIATE ANTIDIURESIS; NSIAD	#304800 DIABETES INSIPIDUS, NEPHROGENIC, X-LINKED
VANG1_HUMAN	182940	600145	#182940 NEURAL TUBE DEFECTS	#600145 SACRAL DEFECT WITH ANTERIOR MENINGOCELE
VDR_HUMAN	277440	607948	#277440 VITAMIN D-DEPENDENT RICKETS, TYPE 2A; VDDR2A	#607948 MYCOBACTERIUM TUBERCULOSIS, SUSCEPTIBILITY TO
VGFR3_HUMAN	153100	602089	#153100 LYMPHEDEMA, HEREDITARY, IA	#602089 HEMANGIOMA, CAPILLARY INFANTILE
VHL_HUMAN	144700	171300	#144700 RENAL CELL CARCINOMA, NONPAPILLARY; RCC	#171300 PHEOCHROMOCYTOMA
VHL_HUMAN	144700	193300	#144700 RENAL CELL CARCINOMA, NONPAPILLARY; RCC	#193300 VON HIPPEL-LINDAU SYNDROME; VHL
VHL_HUMAN	144700	263400	#144700 RENAL CELL CARCINOMA, NONPAPILLARY; RCC	#263400 ERYTHROCYTOSIS, FAMILIAL, 2; ECYT2
VHL_HUMAN	171300	193300	#171300 PHEOCHROMOCYTOMA	#193300 VON HIPPEL-LINDAU SYNDROME; VHL
VHL_HUMAN	171300	263400	#171300 PHEOCHROMOCYTOMA	#263400 ERYTHROCYTOSIS, FAMILIAL, 2; ECYT2
VHL_HUMAN	193300	263400	#193300 VON HIPPEL-LINDAU SYNDROME; VHL	#263400 ERYTHROCYTOSIS, FAMILIAL, 2; ECYT2
VINC_HUMAN	611407	613255	#611407 CARDIOMYOPATHY, DILATED, 1W; CMD1W	#613255 CARDIOMYOPATHY, FAMILIAL HYPERTROPHIC, 15; CMH15
VWF_HUMAN	193400	613554	#193400 VON WILLEBRAND DISEASE, TYPE 1; VWD1	#613554 VON WILLEBRAND DISEASE, TYPE 2; VWD2
VWF_HUMAN	277480	613554	#277480 VON WILLEBRAND DISEASE, TYPE 3; VWD3	#613554 VON WILLEBRAND DISEASE, TYPE 2; VWD2
VWF_HUMAN	193400	277480	#193400 VON WILLEBRAND DISEASE, TYPE 1; VWD1	#277480 VON WILLEBRAND DISEASE, TYPE 3; VWD3
WHRN_HUMAN	607084	611383	#607084 DEAFNESS, AUTOSOMAL RECESSIVE 31; DFNB31	#611383 USHER SYNDROME, TYPE IID; USH2D
WNT7A_HUMAN	228930	276820	#228930 FIBULAR APLASIA OR HYPOPLASIA, FEMORAL BOWING AND POLY-, SYN-, AND	#276820 ULNA AND FIBULA, ABSENCE OF, WITH SEVERE LIMB DEFICIENCY
WRN_HUMAN	114500	277700	#114500 COLORECTAL CANCER; CRC	#277700 WERNER SYNDROME; WRN
WT1_HUMAN	136680	194070	#136680 FRASIER SYNDROME	#194070 WILMS TUMOR 1; WT1
WT1_HUMAN	136680	194080	#136680 FRASIER SYNDROME	#194080 DENYS-DRASH SYNDROME; DDS
WT1_HUMAN	136680	256370	#136680 FRASIER SYNDROME	#256370 NEPHROTIC SYNDROME, TYPE 4; NPHS4
WT1_HUMAN	136680	608978	#136680 FRASIER SYNDROME	#608978 MEACHAM SYNDROME
WT1_HUMAN	194070	256370	#194070 WILMS TUMOR 1; WT1	#256370 NEPHROTIC SYNDROME, TYPE 4; NPHS4
WT1_HUMAN	256370	608978	#256370 NEPHROTIC SYNDROME, TYPE 4; NPHS4	#608978 MEACHAM SYNDROME
WT1_HUMAN	194070	194080	#194070 WILMS TUMOR 1; WT1	#194080 DENYS-DRASH SYNDROME; DDS
WT1_HUMAN	194070	608978	#194070 WILMS TUMOR 1; WT1	#608978 MEACHAM SYNDROME
WT1_HUMAN	194080	256370	#194080 DENYS-DRASH SYNDROME; DDS	#256370 NEPHROTIC SYNDROME, TYPE 4; NPHS4
WT1_HUMAN	194080	608978	#194080 DENYS-DRASH SYNDROME; DDS	#608978 MEACHAM SYNDROME
WT1_HUMAN	136680	156240	#136680 FRASIER SYNDROME	#156240 MESOTHELIOMA, MALIGNANT; MESOM
WT1_HUMAN	156240	194070	#156240 MESOTHELIOMA, MALIGNANT; MESOM	#194070 WILMS TUMOR 1; WT1
WT1_HUMAN	156240	194080	#156240 MESOTHELIOMA, MALIGNANT; MESOM	#194080 DENYS-DRASH SYNDROME; DDS
WT1_HUMAN	156240	256370	#156240 MESOTHELIOMA, MALIGNANT; MESOM	#256370 NEPHROTIC SYNDROME, TYPE 4; NPHS4
WT1_HUMAN	156240	608978	#156240 MESOTHELIOMA, MALIGNANT; MESOM	#608978 MEACHAM SYNDROME
XPF_HUMAN	278760	610965	#278760 XERODERMA PIGMENTOSUM, COMPLEMENTATION GROUP F; XPF	#610965 XFE PROGEROID SYNDROME

## Sheet: MONO disease pairs
UniprotKB ID	OMIM_ID1	OMIM_ID2	OMIM1	OMIM2
A6NEF6_HUMAN	173100	262400	#173100 ISOLATED GROWTH HORMONE DEFICIENCY, TYPE II; IGHD2	#262400 ISOLATED GROWTH HORMONE DEFICIENCY, TYPE IA; IGHD1A
A6NEF6_HUMAN	173100	262650	#173100 ISOLATED GROWTH HORMONE DEFICIENCY, TYPE II; IGHD2	#262650 KOWARSKI SYNDROME
A6NEF6_HUMAN	173100	612781	#173100 ISOLATED GROWTH HORMONE DEFICIENCY, TYPE II; IGHD2	#612781 ISOLATED GROWTH HORMONE DEFICIENCY, TYPE IB; IGHD1B
A6NEF6_HUMAN	262400	262650	#262400 ISOLATED GROWTH HORMONE DEFICIENCY, TYPE IA; IGHD1A	#262650 KOWARSKI SYNDROME
A6NEF6_HUMAN	262400	612781	#262400 ISOLATED GROWTH HORMONE DEFICIENCY, TYPE IA; IGHD1A	#612781 ISOLATED GROWTH HORMONE DEFICIENCY, TYPE IB; IGHD1B
A6NEF6_HUMAN	262650	612781	#262650 KOWARSKI SYNDROME	#612781 ISOLATED GROWTH HORMONE DEFICIENCY, TYPE IB; IGHD1B
AAKG2_HUMAN	194200	261740	#194200 WOLFF-PARKINSON-WHITE SYNDROME	#261740 GLYCOGEN STORAGE DISEASE OF HEART, LETHAL CONGENITAL
AAKG2_HUMAN	194200	600858	#194200 WOLFF-PARKINSON-WHITE SYNDROME	#600858 CARDIOMYOPATHY, FAMILIAL HYPERTROPHIC, 6; CMH6
AAKG2_HUMAN	261740	600858	#261740 GLYCOGEN STORAGE DISEASE OF HEART, LETHAL CONGENITAL	#600858 CARDIOMYOPATHY, FAMILIAL HYPERTROPHIC, 6; CMH6
ABCB6_HUMAN	111600	614497	#111600 BLOOD GROUP, LANGEREIS SYSTEM; LAN	#614497 MICROPHTHALMIA, ISOLATED, WITH COLOBOMA 7; MCOPCB7
ABCBB_HUMAN	601847	605479	#601847 CHOLESTASIS, PROGRESSIVE FAMILIAL INTRAHEPATIC, 2; PFIC2	#605479 CHOLESTASIS, BENIGN RECURRENT INTRAHEPATIC, 2; BRIC2
ABCC8_HUMAN	240800	256450	#240800 HYPOGLYCEMIA, LEUCINE-INDUCED; LIH	#256450 HYPERINSULINEMIC HYPOGLYCEMIA, FAMILIAL, 1; HHF1
ABCC8_HUMAN	240800	606176	#240800 HYPOGLYCEMIA, LEUCINE-INDUCED; LIH	#606176 DIABETES MELLITUS, PERMANENT NEONATAL; PNDM
ABCC8_HUMAN	240800	610374	#240800 HYPOGLYCEMIA, LEUCINE-INDUCED; LIH	#610374 DIABETES MELLITUS, TRANSIENT NEONATAL, 2
ABCC8_HUMAN	256450	606176	#256450 HYPERINSULINEMIC HYPOGLYCEMIA, FAMILIAL, 1; HHF1	#606176 DIABETES MELLITUS, PERMANENT NEONATAL; PNDM
ABCC8_HUMAN	256450	610374	#256450 HYPERINSULINEMIC HYPOGLYCEMIA, FAMILIAL, 1; HHF1	#610374 DIABETES MELLITUS, TRANSIENT NEONATAL, 2
ABCC8_HUMAN	606176	610374	#606176 DIABETES MELLITUS, PERMANENT NEONATAL; PNDM	#610374 DIABETES MELLITUS, TRANSIENT NEONATAL, 2
ABCC9_HUMAN	239850	608569	#239850 CANTU SYNDROME	#608569 CARDIOMYOPATHY, DILATED, 1O; CMD1O
ABCC9_HUMAN	239850	614050	#239850 CANTU SYNDROME	#614050 ATRIAL FIBRILLATION, FAMILIAL, 12; ATFB12
ABCC9_HUMAN	608569	614050	#608569 CARDIOMYOPATHY, DILATED, 1O; CMD1O	#614050 ATRIAL FIBRILLATION, FAMILIAL, 12; ATFB12
ABCG2_HUMAN	138900	614490	#138900 URIC ACID CONCENTRATION, SERUM, QUANTITATIVE TRAIT LOCUS 1; UAQTL1	#614490 BLOOD GROUP, JUNIOR SYSTEM; JR
ABCG8_HUMAN	210250	611465	#210250 SITOSTEROLEMIA	#611465 GALLBLADDER DISEASE 4; GBD4
ACE_HUMAN	267430	601367	#267430 RENAL TUBULAR DYSGENESIS; RTD	#601367 STROKE, ISCHEMIC
ACE_HUMAN	267430	612624	#267430 RENAL TUBULAR DYSGENESIS; RTD	#612624 MICROVASCULAR COMPLICATIONS OF DIABETES, SUSCEPTIBILITY TO, 3; MVCD3
ACE_HUMAN	267430	614519	#267430 RENAL TUBULAR DYSGENESIS; RTD	#614519 HEMORRHAGE, INTRACEREBRAL, SUSCEPTIBILITY TO; ICH
ACE_HUMAN	601367	612624	#601367 STROKE, ISCHEMIC	#612624 MICROVASCULAR COMPLICATIONS OF DIABETES, SUSCEPTIBILITY TO, 3; MVCD3
ACE_HUMAN	601367	614519	#601367 STROKE, ISCHEMIC	#614519 HEMORRHAGE, INTRACEREBRAL, SUSCEPTIBILITY TO; ICH
ACE_HUMAN	612624	614519	#612624 MICROVASCULAR COMPLICATIONS OF DIABETES, SUSCEPTIBILITY TO, 3; MVCD3	#614519 HEMORRHAGE, INTRACEREBRAL, SUSCEPTIBILITY TO; ICH
ACHB_HUMAN	601462	608931	#601462 MYASTHENIC SYNDROME, CONGENITAL, SLOW-CHANNEL; SCCMS	#608931 MYASTHENIC SYNDROME, CONGENITAL, ASSOCIATED WITH ACETYLCHOLINE RECEPTOR
ACHD_HUMAN	253290	601462	#253290 MULTIPLE PTERYGIUM SYNDROME, LETHAL TYPE; LMPS	#601462 MYASTHENIC SYNDROME, CONGENITAL, SLOW-CHANNEL; SCCMS
ACHD_HUMAN	253290	608930	#253290 MULTIPLE PTERYGIUM SYNDROME, LETHAL TYPE; LMPS	#608930 MYASTHENIC SYNDROME, CONGENITAL, FAST-CHANNEL
ACHD_HUMAN	601462	608930	#601462 MYASTHENIC SYNDROME, CONGENITAL, SLOW-CHANNEL; SCCMS	#608930 MYASTHENIC SYNDROME, CONGENITAL, FAST-CHANNEL
ACHE_HUMAN	601462	608930	#601462 MYASTHENIC SYNDROME, CONGENITAL, SLOW-CHANNEL; SCCMS	#608930 MYASTHENIC SYNDROME, CONGENITAL, FAST-CHANNEL
ACHE_HUMAN	601462	608931	#601462 MYASTHENIC SYNDROME, CONGENITAL, SLOW-CHANNEL; SCCMS	#608931 MYASTHENIC SYNDROME, CONGENITAL, ASSOCIATED WITH ACETYLCHOLINE RECEPTOR
ACHE_HUMAN	608930	608931	#608930 MYASTHENIC SYNDROME, CONGENITAL, FAST-CHANNEL	#608931 MYASTHENIC SYNDROME, CONGENITAL, ASSOCIATED WITH ACETYLCHOLINE RECEPTOR
ACHG_HUMAN	253290	265000	#253290 MULTIPLE PTERYGIUM SYNDROME, LETHAL TYPE; LMPS	#265000 MULTIPLE PTERYGIUM SYNDROME, ESCOBAR VARIANT; EVMPS
ACM2_HUMAN	103780	608516	#103780 ALCOHOL DEPENDENCE	#608516 MAJOR DEPRESSIVE DISORDER; MDD
ACSL4_HUMAN	300194	300387	#300194 AMME COMPLEX	#300387 MENTAL RETARDATION, X-LINKED 63; MRX63
ACTA_HUMAN	611788	613834	#611788 AORTIC ANEURYSM, FAMILIAL THORACIC 6; AAT6	#613834 MULTISYSTEMIC SMOOTH MUSCLE DYSFUNCTION SYNDROME
ACTA_HUMAN	611788	614042	#611788 AORTIC ANEURYSM, FAMILIAL THORACIC 6; AAT6	#614042 MOYAMOYA DISEASE 5; MYMY5
ACTA_HUMAN	613834	614042	#613834 MULTISYSTEMIC SMOOTH MUSCLE DYSFUNCTION SYNDROME	#614042 MOYAMOYA DISEASE 5; MYMY5
ADIPO_HUMAN	125853	612556	#125853 DIABETES MELLITUS, NONINSULIN-DEPENDENT; NIDDM	#612556 ADIPONECTIN, SERUM LEVEL OF, QUANTITATIVE TRAIT LOCUS 1; ADIPQTL1
AFG32_HUMAN	610246	614487	#610246 SPINOCEREBELLAR ATAXIA 28; SCA28	#614487 SPASTIC ATAXIA 5, AUTOSOMAL RECESSIVE; SPAX5
AGK_HUMAN	212350	614691	#212350 SENGERS SYNDROME	#614691 CATARACT, AUTOSOMAL RECESSIVE CONGENITAL 5; CATC5
ALEX_HUMAN	114500	139320	#114500 COLORECTAL CANCER; CRC	+139320 GNAS COMPLEX LOCUS; GNAS
ALEX_HUMAN	114500	219080	#114500 COLORECTAL CANCER; CRC	#219080 ACTH-INDEPENDENT MACRONODULAR ADRENAL HYPERPLASIA; AIMAH
ALEX_HUMAN	114500	603233	#114500 COLORECTAL CANCER; CRC	#603233 PSEUDOHYPOPARATHYROIDISM, TYPE IB; PHP1B
ALEX_HUMAN	139320	219080	+139320 GNAS COMPLEX LOCUS; GNAS	#219080 ACTH-INDEPENDENT MACRONODULAR ADRENAL HYPERPLASIA; AIMAH
ALEX_HUMAN	139320	603233	+139320 GNAS COMPLEX LOCUS; GNAS	#603233 PSEUDOHYPOPARATHYROIDISM, TYPE IB; PHP1B
ALEX_HUMAN	219080	603233	#219080 ACTH-INDEPENDENT MACRONODULAR ADRENAL HYPERPLASIA; AIMAH	#603233 PSEUDOHYPOPARATHYROIDISM, TYPE IB; PHP1B
ALS2_HUMAN	205100	606353	#205100 AMYOTROPHIC LATERAL SCLEROSIS 2, JUVENILE; ALS2	#606353 PRIMARY LATERAL SCLEROSIS, JUVENILE; PLSJ
ALS2_HUMAN	205100	607225	#205100 AMYOTROPHIC LATERAL SCLEROSIS 2, JUVENILE; ALS2	#607225 SPASTIC PARALYSIS, INFANTILE-ONSET ASCENDING; IAHSP
ALS2_HUMAN	606353	607225	#606353 PRIMARY LATERAL SCLEROSIS, JUVENILE; PLSJ	#607225 SPASTIC PARALYSIS, INFANTILE-ONSET ASCENDING; IAHSP
ALX4_HUMAN	601224	609597	#601224 POTOCKI-SHAFFER SYNDROME	#609597 PARIETAL FORAMINA 2; PFM2
ALX4_HUMAN	601224	613451	#601224 POTOCKI-SHAFFER SYNDROME	#613451 FRONTONASAL DYSPLASIA 2; FND2
ALX4_HUMAN	609597	613451	#609597 PARIETAL FORAMINA 2; PFM2	#613451 FRONTONASAL DYSPLASIA 2; FND2
ANGT_HUMAN	145500	267430	#145500 HYPERTENSION, ESSENTIAL	#267430 RENAL TUBULAR DYSGENESIS; RTD
ANKH_HUMAN	118600	123000	#118600 CHONDROCALCINOSIS 2; CCAL2	#123000 CRANIOMETAPHYSEAL DYSPLASIA, AUTOSOMAL DOMINANT; CMDD
APOA5_HUMAN	144650	145750	#144650 HYPERLIPOPROTEINEMIA, TYPE V	#145750 HYPERTRIGLYCERIDEMIA, FAMILIAL
APOB_HUMAN	107730	144010	+107730 APOLIPOPROTEIN B; APOB	#144010 HYPERCHOLESTEROLEMIA, AUTOSOMAL DOMINANT, TYPE B
ARRS_HUMAN	258100	613758	#258100 OGUCHI DISEASE 1	#613758 RETINITIS PIGMENTOSA 47; RP47
ARSA_HUMAN	250100	272200	#250100 METACHROMATIC LEUKODYSTROPHY	#272200 MULTIPLE SULFATASE DEFICIENCY; MSD
ASAH1_HUMAN	159950	228000	#159950 SPINAL MUSCULAR ATROPHY WITH PROGRESSIVE MYOCLONIC EPILEPSY; SMAPME	#228000 FARBER LIPOGRANULOMATOSIS
ASM_HUMAN	257200	607616	#257200 NIEMANN-PICK DISEASE, TYPE A	#607616 NIEMANN-PICK DISEASE, TYPE B
ASXL1_HUMAN	605039	614286	#605039 BOHRING-OPITZ SYNDROME; BOPS	#614286 MYELODYSPLASTIC SYNDROME; MDS
AT1A2_HUMAN	104290	602481	#104290 ALTERNATING HEMIPLEGIA OF CHILDHOOD 1; AHC1	#602481 MIGRAINE, FAMILIAL HEMIPLEGIC, 2; FHM2
AT1A3_HUMAN	128235	614820	#128235 DYSTONIA 12; DYT12	#614820 ALTERNATING HEMIPLEGIA OF CHILDHOOD 2; AHC2
ATP6_HUMAN	256000	500003	#256000 LEIGH SYNDROME; LS	#500003 STRIATONIGRAL DEGENERATION, INFANTILE, MITOCHONDRIAL
ATP6_HUMAN	256000	535000	#256000 LEIGH SYNDROME; LS	#535000 LEBER OPTIC ATROPHY
ATP6_HUMAN	256000	551500	#256000 LEIGH SYNDROME; LS	#551500 NEUROPATHY, ATAXIA, AND RETINITIS PIGMENTOSA
ATP6_HUMAN	500003	535000	#500003 STRIATONIGRAL DEGENERATION, INFANTILE, MITOCHONDRIAL	#535000 LEBER OPTIC ATROPHY
ATP6_HUMAN	500003	551500	#500003 STRIATONIGRAL DEGENERATION, INFANTILE, MITOCHONDRIAL	#551500 NEUROPATHY, ATAXIA, AND RETINITIS PIGMENTOSA
ATP6_HUMAN	535000	551500	#535000 LEBER OPTIC ATROPHY	#551500 NEUROPATHY, ATAXIA, AND RETINITIS PIGMENTOSA
ATP7A_HUMAN	300489	304150	#300489 SPINAL MUSCULAR ATROPHY, DISTAL, X-LINKED 3; SMAX3	#304150 OCCIPITAL HORN SYNDROME; OHS
ATP7A_HUMAN	300489	309400	#300489 SPINAL MUSCULAR ATROPHY, DISTAL, X-LINKED 3; SMAX3	#309400 MENKES DISEASE
ATP7A_HUMAN	304150	309400	#304150 OCCIPITAL HORN SYNDROME; OHS	#309400 MENKES DISEASE
ATRX_HUMAN	300448	301040	#300448 ALPHA-THALASSEMIA MYELODYSPLASIA SYNDROME; ATMDS	#301040 ALPHA-THALASSEMIA/MENTAL RETARDATION SYNDROME, X-LINKED; ATRX
ATRX_HUMAN	300448	309580	#300448 ALPHA-THALASSEMIA MYELODYSPLASIA SYNDROME; ATMDS	#309580 MENTAL RETARDATION-HYPOTONIC FACIES SYNDROME, X-LINKED, 1; MRXHF1
ATRX_HUMAN	301040	309580	#301040 ALPHA-THALASSEMIA/MENTAL RETARDATION SYNDROME, X-LINKED; ATRX	#309580 MENTAL RETARDATION-HYPOTONIC FACIES SYNDROME, X-LINKED, 1; MRXHF1
B3AT_HUMAN	109270	179800	+109270 SOLUTE CARRIER FAMILY 4 (ANION EXCHANGER), MEMBER 1; SLC4A1	#179800 RENAL TUBULAR ACIDOSIS, DISTAL, AUTOSOMAL DOMINANT
B3AT_HUMAN	109270	601550	+109270 SOLUTE CARRIER FAMILY 4 (ANION EXCHANGER), MEMBER 1; SLC4A1	#601550 BLOOD GROUP--SWANN SYSTEM; SW
B3AT_HUMAN	109270	601551	+109270 SOLUTE CARRIER FAMILY 4 (ANION EXCHANGER), MEMBER 1; SLC4A1	#601551 BLOOD GROUP--FROESE
B3AT_HUMAN	109270	611162	+109270 SOLUTE CARRIER FAMILY 4 (ANION EXCHANGER), MEMBER 1; SLC4A1	#611162 MALARIA, SUSCEPTIBILITY TO
B3AT_HUMAN	109270	611590	+109270 SOLUTE CARRIER FAMILY 4 (ANION EXCHANGER), MEMBER 1; SLC4A1	#611590 RENAL TUBULAR ACIDOSIS, DISTAL, WITH HEMOLYTIC ANEMIA
B3AT_HUMAN	109270	612653	+109270 SOLUTE CARRIER FAMILY 4 (ANION EXCHANGER), MEMBER 1; SLC4A1	#612653 SPHEROCYTOSIS, TYPE 4; SPH4
B3AT_HUMAN	179800	601550	#179800 RENAL TUBULAR ACIDOSIS, DISTAL, AUTOSOMAL DOMINANT	#601550 BLOOD GROUP--SWANN SYSTEM; SW
B3AT_HUMAN	179800	601551	#179800 RENAL TUBULAR ACIDOSIS, DISTAL, AUTOSOMAL DOMINANT	#601551 BLOOD GROUP--FROESE
B3AT_HUMAN	179800	611162	#179800 RENAL TUBULAR ACIDOSIS, DISTAL, AUTOSOMAL DOMINANT	#611162 MALARIA, SUSCEPTIBILITY TO
B3AT_HUMAN	179800	611590	#179800 RENAL TUBULAR ACIDOSIS, DISTAL, AUTOSOMAL DOMINANT	#611590 RENAL TUBULAR ACIDOSIS, DISTAL, WITH HEMOLYTIC ANEMIA
B3AT_HUMAN	179800	612653	#179800 RENAL TUBULAR ACIDOSIS, DISTAL, AUTOSOMAL DOMINANT	#612653 SPHEROCYTOSIS, TYPE 4; SPH4
B3AT_HUMAN	601550	601551	#601550 BLOOD GROUP--SWANN SYSTEM; SW	#601551 BLOOD GROUP--FROESE
B3AT_HUMAN	601550	611162	#601550 BLOOD GROUP--SWANN SYSTEM; SW	#611162 MALARIA, SUSCEPTIBILITY TO
B3AT_HUMAN	601550	611590	#601550 BLOOD GROUP--SWANN SYSTEM; SW	#611590 RENAL TUBULAR ACIDOSIS, DISTAL, WITH HEMOLYTIC ANEMIA
B3AT_HUMAN	601550	612653	#601550 BLOOD GROUP--SWANN SYSTEM; SW	#612653 SPHEROCYTOSIS, TYPE 4; SPH4
B3AT_HUMAN	601551	611162	#601551 BLOOD GROUP--FROESE	#611162 MALARIA, SUSCEPTIBILITY TO
B3AT_HUMAN	601551	611590	#601551 BLOOD GROUP--FROESE	#611590 RENAL TUBULAR ACIDOSIS, DISTAL, WITH HEMOLYTIC ANEMIA
B3AT_HUMAN	601551	612653	#601551 BLOOD GROUP--FROESE	#612653 SPHEROCYTOSIS, TYPE 4; SPH4
B3AT_HUMAN	611162	611590	#611162 MALARIA, SUSCEPTIBILITY TO	#611590 RENAL TUBULAR ACIDOSIS, DISTAL, WITH HEMOLYTIC ANEMIA
B3AT_HUMAN	611162	612653	#611162 MALARIA, SUSCEPTIBILITY TO	#612653 SPHEROCYTOSIS, TYPE 4; SPH4
B3AT_HUMAN	611590	612653	#611590 RENAL TUBULAR ACIDOSIS, DISTAL, WITH HEMOLYTIC ANEMIA	#612653 SPHEROCYTOSIS, TYPE 4; SPH4
B4DM45_HUMAN	105400	168605	#105400 AMYOTROPHIC LATERAL SCLEROSIS 1; ALS1	#168605 PERRY SYNDROME
B4DM45_HUMAN	105400	607641	#105400 AMYOTROPHIC LATERAL SCLEROSIS 1; ALS1	#607641 NEURONOPATHY, DISTAL HEREDITARY MOTOR, TYPE VIIB; HMN7B
B4DM45_HUMAN	168605	607641	#168605 PERRY SYNDROME	#607641 NEURONOPATHY, DISTAL HEREDITARY MOTOR, TYPE VIIB; HMN7B
B7ZLP0_HUMAN	243700	614113	#243700 HYPER-IgE RECURRENT INFECTION SYNDROME, AUTOSOMAL RECESSIVE	#614113 MENTAL RETARDATION, AUTOSOMAL DOMINANT 2; MRD2
BCAM_HUMAN	111200	247420	#111200 BLOOD GROUP--LUTHERAN SYSTEM; LU	#247420 LUTHERAN NULL
BCS1_HUMAN	124000	262000	#124000 MITOCHONDRIAL COMPLEX III DEFICIENCY, NUCLEAR TYPE 1; MC3DN1	#262000 BJORNSTAD SYNDROME; BJS
BCS1_HUMAN	124000	603358	#124000 MITOCHONDRIAL COMPLEX III DEFICIENCY, NUCLEAR TYPE 1; MC3DN1	#603358 GRACILE SYNDROME
BCS1_HUMAN	262000	603358	#262000 BJORNSTAD SYNDROME; BJS	#603358 GRACILE SYNDROME
BDNF_HUMAN	209880	610269	#209880 CENTRAL HYPOVENTILATION SYNDROME, CONGENITAL; CCHS	#610269 BULIMIA NERVOSA, SUSCEPTIBILITY TO, 2; BULN2
BEST1_HUMAN	153700	193220	#153700 MACULAR DYSTROPHY, VITELLIFORM; VMD	#193220 VITREORETINOCHOROIDOPATHY; VRCP
BEST1_HUMAN	153700	608161	#153700 MACULAR DYSTROPHY, VITELLIFORM; VMD	#608161 MACULAR DYSTROPHY, VITELLIFORM, ADULT-ONSET
BEST1_HUMAN	153700	611809	#153700 MACULAR DYSTROPHY, VITELLIFORM; VMD	#611809 BESTROPHINOPATHY, AUTOSOMAL RECESSIVE; ARB
BEST1_HUMAN	153700	613194	#153700 MACULAR DYSTROPHY, VITELLIFORM; VMD	#613194 RETINITIS PIGMENTOSA 50; RP50
BEST1_HUMAN	193220	608161	#193220 VITREORETINOCHOROIDOPATHY; VRCP	#608161 MACULAR DYSTROPHY, VITELLIFORM, ADULT-ONSET
BEST1_HUMAN	193220	611809	#193220 VITREORETINOCHOROIDOPATHY; VRCP	#611809 BESTROPHINOPATHY, AUTOSOMAL RECESSIVE; ARB
BEST1_HUMAN	193220	613194	#193220 VITREORETINOCHOROIDOPATHY; VRCP	#613194 RETINITIS PIGMENTOSA 50; RP50
BEST1_HUMAN	608161	611809	#608161 MACULAR DYSTROPHY, VITELLIFORM, ADULT-ONSET	#611809 BESTROPHINOPATHY, AUTOSOMAL RECESSIVE; ARB
BEST1_HUMAN	608161	613194	#608161 MACULAR DYSTROPHY, VITELLIFORM, ADULT-ONSET	#613194 RETINITIS PIGMENTOSA 50; RP50
BEST1_HUMAN	611809	613194	#611809 BESTROPHINOPATHY, AUTOSOMAL RECESSIVE; ARB	#613194 RETINITIS PIGMENTOSA 50; RP50
BGAL_HUMAN	230500	230600	#230500 GM1-GANGLIOSIDOSIS, TYPE I	#230600 GM1-GANGLIOSIDOSIS, TYPE II
BGAL_HUMAN	230500	230650	#230500 GM1-GANGLIOSIDOSIS, TYPE I	#230650 GM1-GANGLIOSIDOSIS, TYPE III
BGAL_HUMAN	230500	253010	#230500 GM1-GANGLIOSIDOSIS, TYPE I	#253010 MUCOPOLYSACCHARIDOSIS TYPE IVB
BGAL_HUMAN	230600	230650	#230600 GM1-GANGLIOSIDOSIS, TYPE II	#230650 GM1-GANGLIOSIDOSIS, TYPE III
BGAL_HUMAN	230600	253010	#230600 GM1-GANGLIOSIDOSIS, TYPE II	#253010 MUCOPOLYSACCHARIDOSIS TYPE IVB
BGAL_HUMAN	230650	253010	#230650 GM1-GANGLIOSIDOSIS, TYPE III	#253010 MUCOPOLYSACCHARIDOSIS TYPE IVB
BGH3_HUMAN	121820	121900	#121820 CORNEAL DYSTROPHY, EPITHELIAL BASEMENT MEMBRANE; EBMD	#121900 CORNEAL DYSTROPHY, GROENOUW TYPE I; CDGG1
BGH3_HUMAN	121820	122200	#121820 CORNEAL DYSTROPHY, EPITHELIAL BASEMENT MEMBRANE; EBMD	#122200 CORNEAL DYSTROPHY, LATTICE TYPE I; LCD1
BGH3_HUMAN	121820	602082	#121820 CORNEAL DYSTROPHY, EPITHELIAL BASEMENT MEMBRANE; EBMD	%602082 CORNEAL DYSTROPHY OF BOWMAN LAYER, TYPE II; CDB2
BGH3_HUMAN	121820	607541	#121820 CORNEAL DYSTROPHY, EPITHELIAL BASEMENT MEMBRANE; EBMD	#607541 CORNEAL DYSTROPHY, AVELLINO TYPE; CDA
BGH3_HUMAN	121820	608470	#121820 CORNEAL DYSTROPHY, EPITHELIAL BASEMENT MEMBRANE; EBMD	#608470 CORNEAL DYSTROPHY OF BOWMAN LAYER, TYPE I; CDB1
BGH3_HUMAN	121820	608471	#121820 CORNEAL DYSTROPHY, EPITHELIAL BASEMENT MEMBRANE; EBMD	#608471 CORNEAL DYSTROPHY, LATTICE TYPE IIIA; CDL3A
BGH3_HUMAN	121900	122200	#121900 CORNEAL DYSTROPHY, GROENOUW TYPE I; CDGG1	#122200 CORNEAL DYSTROPHY, LATTICE TYPE I; LCD1
BGH3_HUMAN	121900	602082	#121900 CORNEAL DYSTROPHY, GROENOUW TYPE I; CDGG1	%602082 CORNEAL DYSTROPHY OF BOWMAN LAYER, TYPE II; CDB2
BGH3_HUMAN	121900	607541	#121900 CORNEAL DYSTROPHY, GROENOUW TYPE I; CDGG1	#607541 CORNEAL DYSTROPHY, AVELLINO TYPE; CDA
BGH3_HUMAN	121900	608470	#121900 CORNEAL DYSTROPHY, GROENOUW TYPE I; CDGG1	#608470 CORNEAL DYSTROPHY OF BOWMAN LAYER, TYPE I; CDB1
BGH3_HUMAN	121900	608471	#121900 CORNEAL DYSTROPHY, GROENOUW TYPE I; CDGG1	#608471 CORNEAL DYSTROPHY, LATTICE TYPE IIIA; CDL3A
BGH3_HUMAN	122200	602082	#122200 CORNEAL DYSTROPHY, LATTICE TYPE I; LCD1	%602082 CORNEAL DYSTROPHY OF BOWMAN LAYER, TYPE II; CDB2
BGH3_HUMAN	122200	607541	#122200 CORNEAL DYSTROPHY, LATTICE TYPE I; LCD1	#607541 CORNEAL DYSTROPHY, AVELLINO TYPE; CDA
BGH3_HUMAN	122200	608470	#122200 CORNEAL DYSTROPHY, LATTICE TYPE I; LCD1	#608470 CORNEAL DYSTROPHY OF BOWMAN LAYER, TYPE I; CDB1
BGH3_HUMAN	122200	608471	#122200 CORNEAL DYSTROPHY, LATTICE TYPE I; LCD1	#608471 CORNEAL DYSTROPHY, LATTICE TYPE IIIA; CDL3A
BGH3_HUMAN	602082	607541	%602082 CORNEAL DYSTROPHY OF BOWMAN LAYER, TYPE II; CDB2	#607541 CORNEAL DYSTROPHY, AVELLINO TYPE; CDA
BGH3_HUMAN	602082	608470	%602082 CORNEAL DYSTROPHY OF BOWMAN LAYER, TYPE II; CDB2	#608470 CORNEAL DYSTROPHY OF BOWMAN LAYER, TYPE I; CDB1
BGH3_HUMAN	602082	608471	%602082 CORNEAL DYSTROPHY OF BOWMAN LAYER, TYPE II; CDB2	#608471 CORNEAL DYSTROPHY, LATTICE TYPE IIIA; CDL3A
BGH3_HUMAN	607541	608470	#607541 CORNEAL DYSTROPHY, AVELLINO TYPE; CDA	#608470 CORNEAL DYSTROPHY OF BOWMAN LAYER, TYPE I; CDB1
BGH3_HUMAN	607541	608471	#607541 CORNEAL DYSTROPHY, AVELLINO TYPE; CDA	#608471 CORNEAL DYSTROPHY, LATTICE TYPE IIIA; CDL3A
BGH3_HUMAN	608470	608471	#608470 CORNEAL DYSTROPHY OF BOWMAN LAYER, TYPE I; CDB1	#608471 CORNEAL DYSTROPHY, LATTICE TYPE IIIA; CDL3A
C1TC_HUMAN	114500	601634	#114500 COLORECTAL CANCER; CRC	#601634 NEURAL TUBE DEFECTS, FOLATE-SENSITIVE
C560_HUMAN	605373	606864	#605373 PARAGANGLIOMAS 3; PGL3	#606864 PARAGANGLIOMA AND GASTRIC STROMAL SARCOMA
CAC1C_HUMAN	601005	611875	#601005 TIMOTHY SYNDROME; TS	#611875 BRUGADA SYNDROME 3; BRGDA3
CAC1S_HUMAN	170400	188580	#170400 HYPOKALEMIC PERIODIC PARALYSIS, TYPE 1; HOKPP1	#188580 THYROTOXIC PERIODIC PARALYSIS, SUSCEPTIBILITY TO, 1; TTPP1
CAC1S_HUMAN	170400	601887	#170400 HYPOKALEMIC PERIODIC PARALYSIS, TYPE 1; HOKPP1	#601887 MALIGNANT HYPERTHERMIA, SUSCEPTIBILITY TO, 5
CAC1S_HUMAN	188580	601887	#188580 THYROTOXIC PERIODIC PARALYSIS, SUSCEPTIBILITY TO, 1; TTPP1	#601887 MALIGNANT HYPERTHERMIA, SUSCEPTIBILITY TO, 5
CAD23_HUMAN	601067	601386	#601067 USHER SYNDROME, TYPE ID; USH1D	#601386 DEAFNESS, AUTOSOMAL RECESSIVE 12; DFNB12
CADH3_HUMAN	225280	601553	#225280 EEM SYNDROME	#601553 HYPOTRICHOSIS, CONGENITAL, WITH JUVENILE MACULAR DYSTROPHY; HJMD
CAR14_HUMAN	173200	602723	#173200 PITYRIASIS RUBRA PILARIS; PRP	#602723 PSORIASIS SUSCEPTIBILITY 2; PSORS2
CASR_HUMAN	145980	146200	#145980 HYPOCALCIURIC HYPERCALCEMIA, FAMILIAL, TYPE I; HHC1	#146200 HYPOPARATHYROIDISM, FAMILIAL ISOLATED; FIH
CASR_HUMAN	145980	239200	#145980 HYPOCALCIURIC HYPERCALCEMIA, FAMILIAL, TYPE I; HHC1	#239200 HYPERPARATHYROIDISM, NEONATAL SEVERE PRIMARY; NSHPT
CASR_HUMAN	145980	612899	#145980 HYPOCALCIURIC HYPERCALCEMIA, FAMILIAL, TYPE I; HHC1	#612899 EPILEPSY, IDIOPATHIC GENERALIZED, SUSCEPTIBILITY TO, 8; EIG8
CASR_HUMAN	146200	239200	#146200 HYPOPARATHYROIDISM, FAMILIAL ISOLATED; FIH	#239200 HYPERPARATHYROIDISM, NEONATAL SEVERE PRIMARY; NSHPT
CASR_HUMAN	146200	612899	#146200 HYPOPARATHYROIDISM, FAMILIAL ISOLATED; FIH	#612899 EPILEPSY, IDIOPATHIC GENERALIZED, SUSCEPTIBILITY TO, 8; EIG8
CASR_HUMAN	239200	612899	#239200 HYPERPARATHYROIDISM, NEONATAL SEVERE PRIMARY; NSHPT	#612899 EPILEPSY, IDIOPATHIC GENERALIZED, SUSCEPTIBILITY TO, 8; EIG8
CATC_HUMAN	170650	245000	#170650 PERIODONTITIS, AGGRESSIVE, 1	#245000 PAPILLON-LEFEVRE SYNDROME; PALS
CATC_HUMAN	170650	245010	#170650 PERIODONTITIS, AGGRESSIVE, 1	#245010 HAIM-MUNK SYNDROME; HMS
CATC_HUMAN	245000	245010	#245000 PAPILLON-LEFEVRE SYNDROME; PALS	#245010 HAIM-MUNK SYNDROME; HMS
CAV3_HUMAN	123320	192600	#123320 CREATINE PHOSPHOKINASE, ELEVATED SERUM	#192600 CARDIOMYOPATHY, FAMILIAL HYPERTROPHIC, 1; CMH1
CAV3_HUMAN	123320	272120	#123320 CREATINE PHOSPHOKINASE, ELEVATED SERUM	#272120 SUDDEN INFANT DEATH SYNDROME
CAV3_HUMAN	123320	606072	#123320 CREATINE PHOSPHOKINASE, ELEVATED SERUM	#606072 RIPPLING MUSCLE DISEASE; RMD
CAV3_HUMAN	123320	607801	#123320 CREATINE PHOSPHOKINASE, ELEVATED SERUM	#607801 MUSCULAR DYSTROPHY, LIMB-GIRDLE, TYPE 1C; LGMD1C
CAV3_HUMAN	123320	611818	#123320 CREATINE PHOSPHOKINASE, ELEVATED SERUM	#611818 LONG QT SYNDROME 9; LQT9
CAV3_HUMAN	123320	614321	#123320 CREATINE PHOSPHOKINASE, ELEVATED SERUM	#614321 MYOPATHY, DISTAL, TATEYAMA TYPE; MPDT
CAV3_HUMAN	192600	272120	#192600 CARDIOMYOPATHY, FAMILIAL HYPERTROPHIC, 1; CMH1	#272120 SUDDEN INFANT DEATH SYNDROME
CAV3_HUMAN	192600	606072	#192600 CARDIOMYOPATHY, FAMILIAL HYPERTROPHIC, 1; CMH1	#606072 RIPPLING MUSCLE DISEASE; RMD
CAV3_HUMAN	192600	607801	#192600 CARDIOMYOPATHY, FAMILIAL HYPERTROPHIC, 1; CMH1	#607801 MUSCULAR DYSTROPHY, LIMB-GIRDLE, TYPE 1C; LGMD1C
CAV3_HUMAN	192600	611818	#192600 CARDIOMYOPATHY, FAMILIAL HYPERTROPHIC, 1; CMH1	#611818 LONG QT SYNDROME 9; LQT9
CAV3_HUMAN	192600	614321	#192600 CARDIOMYOPATHY, FAMILIAL HYPERTROPHIC, 1; CMH1	#614321 MYOPATHY, DISTAL, TATEYAMA TYPE; MPDT
CAV3_HUMAN	272120	606072	#272120 SUDDEN INFANT DEATH SYNDROME	#606072 RIPPLING MUSCLE DISEASE; RMD
CAV3_HUMAN	272120	607801	#272120 SUDDEN INFANT DEATH SYNDROME	#607801 MUSCULAR DYSTROPHY, LIMB-GIRDLE, TYPE 1C; LGMD1C
CAV3_HUMAN	272120	611818	#272120 SUDDEN INFANT DEATH SYNDROME	#611818 LONG QT SYNDROME 9; LQT9
CAV3_HUMAN	272120	614321	#272120 SUDDEN INFANT DEATH SYNDROME	#614321 MYOPATHY, DISTAL, TATEYAMA TYPE; MPDT
CAV3_HUMAN	606072	607801	#606072 RIPPLING MUSCLE DISEASE; RMD	#607801 MUSCULAR DYSTROPHY, LIMB-GIRDLE, TYPE 1C; LGMD1C
CAV3_HUMAN	606072	611818	#606072 RIPPLING MUSCLE DISEASE; RMD	#611818 LONG QT SYNDROME 9; LQT9
CAV3_HUMAN	606072	614321	#606072 RIPPLING MUSCLE DISEASE; RMD	#614321 MYOPATHY, DISTAL, TATEYAMA TYPE; MPDT
CAV3_HUMAN	607801	611818	#607801 MUSCULAR DYSTROPHY, LIMB-GIRDLE, TYPE 1C; LGMD1C	#611818 LONG QT SYNDROME 9; LQT9
CAV3_HUMAN	607801	614321	#607801 MUSCULAR DYSTROPHY, LIMB-GIRDLE, TYPE 1C; LGMD1C	#614321 MYOPATHY, DISTAL, TATEYAMA TYPE; MPDT
CAV3_HUMAN	611818	614321	#611818 LONG QT SYNDROME 9; LQT9	#614321 MYOPATHY, DISTAL, TATEYAMA TYPE; MPDT
CCR5_HUMAN	609423	610379	#609423 HUMAN IMMUNODEFICIENCY VIRUS TYPE 1, SUSCEPTIBILITY TO	#610379 WEST NILE VIRUS, SUSCEPTIBILITY TO
CCR5_HUMAN	609423	612522	#609423 HUMAN IMMUNODEFICIENCY VIRUS TYPE 1, SUSCEPTIBILITY TO	#612522 DIABETES MELLITUS, INSULIN-DEPENDENT, 22; IDDM22
CCR5_HUMAN	610379	612522	#610379 WEST NILE VIRUS, SUSCEPTIBILITY TO	#612522 DIABETES MELLITUS, INSULIN-DEPENDENT, 22; IDDM22
CD36_HUMAN	608404	610938	#608404 PLATELET GLYCOPROTEIN IV DEFICIENCY	#610938 CORONARY HEART DISEASE, SUSCEPTIBILITY TO, 7; CHDS7
CD36_HUMAN	608404	611162	#608404 PLATELET GLYCOPROTEIN IV DEFICIENCY	#611162 MALARIA, SUSCEPTIBILITY TO
CD36_HUMAN	610938	611162	#610938 CORONARY HEART DISEASE, SUSCEPTIBILITY TO, 7; CHDS7	#611162 MALARIA, SUSCEPTIBILITY TO
CDN1C_HUMAN	130650	614732	#130650 BECKWITH-WIEDEMANN SYNDROME; BWS	#614732 INTRAUTERINE GROWTH RETARDATION, METAPHYSEAL DYSPLASIA, ADRENAL HYPOPLASIA
CE152_HUMAN	613823	614852	#613823 SECKEL SYNDROME 5; SCKL5	#614852 MICROCEPHALY 9, PRIMARY, AUTOSOMAL RECESSIVE; MCPH9
CE290_HUMAN	209900	610188	#209900 BARDET-BIEDL SYNDROME; BBS	#610188 JOUBERT SYNDROME 5; JBTS5
CE290_HUMAN	209900	610189	#209900 BARDET-BIEDL SYNDROME; BBS	#610189 SENIOR-LOKEN SYNDROME 6; SLSN6
CE290_HUMAN	209900	611134	#209900 BARDET-BIEDL SYNDROME; BBS	#611134 MECKEL SYNDROME, TYPE 4; MKS4
CE290_HUMAN	209900	611755	#209900 BARDET-BIEDL SYNDROME; BBS	#611755 LEBER CONGENITAL AMAUROSIS 10; LCA10
CE290_HUMAN	610188	610189	#610188 JOUBERT SYNDROME 5; JBTS5	#610189 SENIOR-LOKEN SYNDROME 6; SLSN6
CE290_HUMAN	610188	611134	#610188 JOUBERT SYNDROME 5; JBTS5	#611134 MECKEL SYNDROME, TYPE 4; MKS4
CE290_HUMAN	610188	611755	#610188 JOUBERT SYNDROME 5; JBTS5	#611755 LEBER CONGENITAL AMAUROSIS 10; LCA10
CE290_HUMAN	610189	611134	#610189 SENIOR-LOKEN SYNDROME 6; SLSN6	#611134 MECKEL SYNDROME, TYPE 4; MKS4
CE290_HUMAN	610189	611755	#610189 SENIOR-LOKEN SYNDROME 6; SLSN6	#611755 LEBER CONGENITAL AMAUROSIS 10; LCA10
CE290_HUMAN	611134	611755	#611134 MECKEL SYNDROME, TYPE 4; MKS4	#611755 LEBER CONGENITAL AMAUROSIS 10; LCA10
CFAB_HUMAN	603075	612924	#603075 MACULAR DEGENERATION, AGE-RELATED, 1; ARMD1	#612924 HEMOLYTIC UREMIC SYNDROME, ATYPICAL, SUSCEPTIBILITY TO, 4; AHUS4
CFAH_HUMAN	126700	235400	#126700 BASAL LAMINAR DRUSEN	#235400 HEMOLYTIC UREMIC SYNDROME, ATYPICAL, SUSCEPTIBILITY TO, 1; AHUS1
CFAH_HUMAN	126700	609814	#126700 BASAL LAMINAR DRUSEN	#609814 COMPLEMENT FACTOR H DEFICIENCY; CFHD
CFAH_HUMAN	126700	610698	#126700 BASAL LAMINAR DRUSEN	#610698 MACULAR DEGENERATION, AGE-RELATED, 4; ARMD4
CFAH_HUMAN	235400	609814	#235400 HEMOLYTIC UREMIC SYNDROME, ATYPICAL, SUSCEPTIBILITY TO, 1; AHUS1	#609814 COMPLEMENT FACTOR H DEFICIENCY; CFHD
CFAH_HUMAN	235400	610698	#235400 HEMOLYTIC UREMIC SYNDROME, ATYPICAL, SUSCEPTIBILITY TO, 1; AHUS1	#610698 MACULAR DEGENERATION, AGE-RELATED, 4; ARMD4
CFAH_HUMAN	609814	610698	#609814 COMPLEMENT FACTOR H DEFICIENCY; CFHD	#610698 MACULAR DEGENERATION, AGE-RELATED, 4; ARMD4
CFAI_HUMAN	610984	612923	#610984 COMPLEMENT FACTOR I DEFICIENCY; CFID	#612923 HEMOLYTIC UREMIC SYNDROME, ATYPICAL, SUSCEPTIBILITY TO, 3; AHUS3
CHD7_HUMAN	214800	608765	#214800 CHARGE SYNDROME	#608765 SCOLIOSIS, IDIOPATHIC, SUSCEPTIBILITY TO, 3; IS3
CHD7_HUMAN	214800	612370	#214800 CHARGE SYNDROME	#612370 HYPOGONADOTROPIC HYPOGONADISM 5 WITH OR WITHOUT ANOSMIA; HH5
CHD7_HUMAN	608765	612370	#608765 SCOLIOSIS, IDIOPATHIC, SUSCEPTIBILITY TO, 3; IS3	#612370 HYPOGONADOTROPIC HYPOGONADISM 5 WITH OR WITHOUT ANOSMIA; HH5
CHM2B_HUMAN	600795	614696	#600795 FRONTOTEMPORAL DEMENTIA, CHROMOSOME 3-LINKED; FTD3	#614696 AMYOTROPHIC LATERAL SCLEROSIS 17; ALS17
CIB2_HUMAN	609439	614869	#609439 DEAFNESS, AUTOSOMAL RECESSIVE 48; DFNB48	#614869 USHER SYNDROME, TYPE IJ; USH1J
CISH_HUMAN	607948	611162	#607948 MYCOBACTERIUM TUBERCULOSIS, SUSCEPTIBILITY TO	#611162 MALARIA, SUSCEPTIBILITY TO
CISH_HUMAN	607948	614383	#607948 MYCOBACTERIUM TUBERCULOSIS, SUSCEPTIBILITY TO	#614383 BACTEREMIA, SUSCEPTIBILITY TO, 2; BACTS2
CISH_HUMAN	611162	614383	#611162 MALARIA, SUSCEPTIBILITY TO	#614383 BACTEREMIA, SUSCEPTIBILITY TO, 2; BACTS2
CITE2_HUMAN	614431	614433	#614431 VENTRICULAR SEPTAL DEFECT 2; VSD2	#614433 ATRIAL SEPTAL DEFECT 8; ASD8
CLCN1_HUMAN	160800	255700	#160800 MYOTONIA CONGENITA, AUTOSOMAL DOMINANT	#255700 MYOTONIA CONGENITA, AUTOSOMAL RECESSIVE
CLCN5_HUMAN	300009	300554	#300009 DENT DISEASE 1	#300554 HYPOPHOSPHATEMIC RICKETS, X-LINKED RECESSIVE
CLCN5_HUMAN	300009	308990	#300009 DENT DISEASE 1	#308990 PROTEINURIA, LOW MOLECULAR WEIGHT, WITH HYPERCALCIURIA AND NEPHROCALCINOSIS
CLCN5_HUMAN	300009	310468	#300009 DENT DISEASE 1	#310468 NEPHROLITHIASIS, X-LINKED RECESSIVE, WITH RENAL FAILURE; XRN
CLCN5_HUMAN	300554	308990	#300554 HYPOPHOSPHATEMIC RICKETS, X-LINKED RECESSIVE	#308990 PROTEINURIA, LOW MOLECULAR WEIGHT, WITH HYPERCALCIURIA AND NEPHROCALCINOSIS
CLCN5_HUMAN	300554	310468	#300554 HYPOPHOSPHATEMIC RICKETS, X-LINKED RECESSIVE	#310468 NEPHROLITHIASIS, X-LINKED RECESSIVE, WITH RENAL FAILURE; XRN
CLCN5_HUMAN	308990	310468	#308990 PROTEINURIA, LOW MOLECULAR WEIGHT, WITH HYPERCALCIURIA AND NEPHROCALCINOSIS	#310468 NEPHROLITHIASIS, X-LINKED RECESSIVE, WITH RENAL FAILURE; XRN
CLCN7_HUMAN	166600	611490	#166600 OSTEOPETROSIS, AUTOSOMAL DOMINANT 2; OPTA2	#611490 OSTEOPETROSIS, AUTOSOMAL RECESSIVE 4; OPTB4
CNTP2_HUMAN	610042	612100	#610042 CORTICAL DYSPLASIA-FOCAL EPILEPSY SYNDROME	#612100 AUTISM, SUSCEPTIBILITY TO, 15; AUTS15
CO1A1_HUMAN	114000	130000	#114000 CAFFEY DISEASE	#130000 EHLERS-DANLOS SYNDROME, TYPE I
CO1A1_HUMAN	114000	130060	#114000 CAFFEY DISEASE	#130060 EHLERS-DANLOS SYNDROME, TYPE VII, AUTOSOMAL DOMINANT
CO1A1_HUMAN	114000	166200	#114000 CAFFEY DISEASE	#166200 OSTEOGENESIS IMPERFECTA, TYPE I
CO1A1_HUMAN	114000	166210	#114000 CAFFEY DISEASE	#166210 OSTEOGENESIS IMPERFECTA, TYPE II
CO1A1_HUMAN	114000	166220	#114000 CAFFEY DISEASE	#166220 OSTEOGENESIS IMPERFECTA, TYPE IV
CO1A1_HUMAN	114000	166710	#114000 CAFFEY DISEASE	#166710 OSTEOPOROSIS
CO1A1_HUMAN	114000	259420	#114000 CAFFEY DISEASE	#259420 OSTEOGENESIS IMPERFECTA, TYPE III
CO1A1_HUMAN	130000	130060	#130000 EHLERS-DANLOS SYNDROME, TYPE I	#130060 EHLERS-DANLOS SYNDROME, TYPE VII, AUTOSOMAL DOMINANT
CO1A1_HUMAN	130000	166200	#130000 EHLERS-DANLOS SYNDROME, TYPE I	#166200 OSTEOGENESIS IMPERFECTA, TYPE I
CO1A1_HUMAN	130000	166210	#130000 EHLERS-DANLOS SYNDROME, TYPE I	#166210 OSTEOGENESIS IMPERFECTA, TYPE II
CO1A1_HUMAN	130000	166220	#130000 EHLERS-DANLOS SYNDROME, TYPE I	#166220 OSTEOGENESIS IMPERFECTA, TYPE IV
CO1A1_HUMAN	130000	166710	#130000 EHLERS-DANLOS SYNDROME, TYPE I	#166710 OSTEOPOROSIS
CO1A1_HUMAN	130000	259420	#130000 EHLERS-DANLOS SYNDROME, TYPE I	#259420 OSTEOGENESIS IMPERFECTA, TYPE III
CO1A1_HUMAN	130060	166200	#130060 EHLERS-DANLOS SYNDROME, TYPE VII, AUTOSOMAL DOMINANT	#166200 OSTEOGENESIS IMPERFECTA, TYPE I
CO1A1_HUMAN	130060	166210	#130060 EHLERS-DANLOS SYNDROME, TYPE VII, AUTOSOMAL DOMINANT	#166210 OSTEOGENESIS IMPERFECTA, TYPE II
CO1A1_HUMAN	130060	166220	#130060 EHLERS-DANLOS SYNDROME, TYPE VII, AUTOSOMAL DOMINANT	#166220 OSTEOGENESIS IMPERFECTA, TYPE IV
CO1A1_HUMAN	130060	166710	#130060 EHLERS-DANLOS SYNDROME, TYPE VII, AUTOSOMAL DOMINANT	#166710 OSTEOPOROSIS
CO1A1_HUMAN	130060	259420	#130060 EHLERS-DANLOS SYNDROME, TYPE VII, AUTOSOMAL DOMINANT	#259420 OSTEOGENESIS IMPERFECTA, TYPE III
CO1A1_HUMAN	166200	166210	#166200 OSTEOGENESIS IMPERFECTA, TYPE I	#166210 OSTEOGENESIS IMPERFECTA, TYPE II
CO1A1_HUMAN	166200	166220	#166200 OSTEOGENESIS IMPERFECTA, TYPE I	#166220 OSTEOGENESIS IMPERFECTA, TYPE IV
CO1A1_HUMAN	166200	166710	#166200 OSTEOGENESIS IMPERFECTA, TYPE I	#166710 OSTEOPOROSIS
CO1A1_HUMAN	166200	259420	#166200 OSTEOGENESIS IMPERFECTA, TYPE I	#259420 OSTEOGENESIS IMPERFECTA, TYPE III
CO1A1_HUMAN	166210	166220	#166210 OSTEOGENESIS IMPERFECTA, TYPE II	#166220 OSTEOGENESIS IMPERFECTA, TYPE IV
CO1A1_HUMAN	166210	166710	#166210 OSTEOGENESIS IMPERFECTA, TYPE II	#166710 OSTEOPOROSIS
CO1A1_HUMAN	166210	259420	#166210 OSTEOGENESIS IMPERFECTA, TYPE II	#259420 OSTEOGENESIS IMPERFECTA, TYPE III
CO1A1_HUMAN	166220	166710	#166220 OSTEOGENESIS IMPERFECTA, TYPE IV	#166710 OSTEOPOROSIS
CO1A1_HUMAN	166220	259420	#166220 OSTEOGENESIS IMPERFECTA, TYPE IV	#259420 OSTEOGENESIS IMPERFECTA, TYPE III
CO1A1_HUMAN	166710	259420	#166710 OSTEOPOROSIS	#259420 OSTEOGENESIS IMPERFECTA, TYPE III
CO3A1_HUMAN	100070	130020	%100070 AORTIC ANEURYSM, FAMILIAL ABDOMINAL, 1; AAA1	#130020 EHLERS-DANLOS SYNDROME, TYPE III
CO3A1_HUMAN	100070	130050	%100070 AORTIC ANEURYSM, FAMILIAL ABDOMINAL, 1; AAA1	#130050 EHLERS-DANLOS SYNDROME, TYPE IV, AUTOSOMAL DOMINANT
CO3A1_HUMAN	130020	130050	#130020 EHLERS-DANLOS SYNDROME, TYPE III	#130050 EHLERS-DANLOS SYNDROME, TYPE IV, AUTOSOMAL DOMINANT
CO4A_HUMAN	152700	614374	#152700 SYSTEMIC LUPUS ERYTHEMATOSUS; SLE	#614374 BLOOD GROUP, CHIDO/RODGERS SYSTEM
CO4A_HUMAN	152700	614380	#152700 SYSTEMIC LUPUS ERYTHEMATOSUS; SLE	#614380 COMPLEMENT COMPONENT 4A DEFICIENCY; C4AD
CO4A_HUMAN	614374	614380	#614374 BLOOD GROUP, CHIDO/RODGERS SYSTEM	#614380 COMPLEMENT COMPONENT 4A DEFICIENCY; C4AD
CO4A2_HUMAN	614483	614519	#614483 PORENCEPHALY 2; POREN2	#614519 HEMORRHAGE, INTRACEREBRAL, SUSCEPTIBILITY TO; ICH
CO4A3_HUMAN	104200	141200	#104200 ALPORT SYNDROME, AUTOSOMAL DOMINANT	#141200 HEMATURIA, BENIGN FAMILIAL; BFH
CO4A3_HUMAN	104200	203780	#104200 ALPORT SYNDROME, AUTOSOMAL DOMINANT	#203780 ALPORT SYNDROME, AUTOSOMAL RECESSIVE
CO4A3_HUMAN	141200	203780	#141200 HEMATURIA, BENIGN FAMILIAL; BFH	#203780 ALPORT SYNDROME, AUTOSOMAL RECESSIVE
CO4A4_HUMAN	141200	203780	#141200 HEMATURIA, BENIGN FAMILIAL; BFH	#203780 ALPORT SYNDROME, AUTOSOMAL RECESSIVE
CO4B_HUMAN	152700	614374	#152700 SYSTEMIC LUPUS ERYTHEMATOSUS; SLE	#614374 BLOOD GROUP, CHIDO/RODGERS SYSTEM
CO4B_HUMAN	152700	614379	#152700 SYSTEMIC LUPUS ERYTHEMATOSUS; SLE	#614379 COMPLEMENT COMPONENT 4B DEFICIENCY; C4BD
CO4B_HUMAN	614374	614379	#614374 BLOOD GROUP, CHIDO/RODGERS SYSTEM	#614379 COMPLEMENT COMPONENT 4B DEFICIENCY; C4BD
CO5A1_HUMAN	130000	130010	#130000 EHLERS-DANLOS SYNDROME, TYPE I	#130010 EHLERS-DANLOS SYNDROME, TYPE II
CO5A2_HUMAN	130000	130010	#130000 EHLERS-DANLOS SYNDROME, TYPE I	#130010 EHLERS-DANLOS SYNDROME, TYPE II
CO6A1_HUMAN	158810	254090	#158810 BETHLEM MYOPATHY	#254090 ULLRICH CONGENITAL MUSCULAR DYSTROPHY; UCMD
CO6A2_HUMAN	158810	254090	#158810 BETHLEM MYOPATHY	#254090 ULLRICH CONGENITAL MUSCULAR DYSTROPHY; UCMD
CO6A2_HUMAN	158810	255600	#158810 BETHLEM MYOPATHY	#255600 MYOSCLEROSIS, AUTOSOMAL RECESSIVE
CO6A2_HUMAN	254090	255600	#254090 ULLRICH CONGENITAL MUSCULAR DYSTROPHY; UCMD	#255600 MYOSCLEROSIS, AUTOSOMAL RECESSIVE
CO6A3_HUMAN	158810	254090	#158810 BETHLEM MYOPATHY	#254090 ULLRICH CONGENITAL MUSCULAR DYSTROPHY; UCMD
CO8A2_HUMAN	136800	609140	#136800 CORNEAL DYSTROPHY, FUCHS ENDOTHELIAL, 1; FECD1	#609140 CORNEAL DYSTROPHY, POSTERIOR POLYMORPHOUS, 2; PPCD2
CO9A1_HUMAN	614134	614135	#614134 STICKLER SYNDROME, TYPE IV; STL4	#614135 EPIPHYSEAL DYSPLASIA, MULTIPLE, 6; EDM6
CO9A2_HUMAN	600204	603932	#600204 EPIPHYSEAL DYSPLASIA, MULTIPLE, 2; EDM2	#603932 INTERVERTEBRAL DISC DISEASE; IDD
CO9A2_HUMAN	600204	614284	#600204 EPIPHYSEAL DYSPLASIA, MULTIPLE, 2; EDM2	#614284 STICKLER SYNDROME, TYPE V; STL5
CO9A2_HUMAN	603932	614284	#603932 INTERVERTEBRAL DISC DISEASE; IDD	#614284 STICKLER SYNDROME, TYPE V; STL5
CO9A3_HUMAN	600969	603932	#600969 EPIPHYSEAL DYSPLASIA, MULTIPLE, 3; EDM3	#603932 INTERVERTEBRAL DISC DISEASE; IDD
COBA1_HUMAN	154780	228520	#154780 MARSHALL SYNDROME; MRSHS	#228520 FIBROCHONDROGENESIS 1; FBCG1
COBA1_HUMAN	154780	604841	#154780 MARSHALL SYNDROME; MRSHS	#604841 STICKLER SYNDROME, TYPE II; STL2
COBA1_HUMAN	228520	604841	#228520 FIBROCHONDROGENESIS 1; FBCG1	#604841 STICKLER SYNDROME, TYPE II; STL2
COMP_HUMAN	132400	177170	#132400 EPIPHYSEAL DYSPLASIA, MULTIPLE, 1; EDM1	#177170 PSEUDOACHONDROPLASIA; PSACH
COX1_HUMAN	114500	220110	#114500 COLORECTAL CANCER; CRC	#220110 MITOCHONDRIAL COMPLEX IV DEFICIENCY
COX1_HUMAN	114500	500008	#114500 COLORECTAL CANCER; CRC	#500008 DEAFNESS, NONSYNDROMIC SENSORINEURAL, MITOCHONDRIAL
COX1_HUMAN	114500	535000	#114500 COLORECTAL CANCER; CRC	#535000 LEBER OPTIC ATROPHY
COX1_HUMAN	114500	550500	#114500 COLORECTAL CANCER; CRC	#550500 MYOGLOBINURIA, RECURRENT
COX1_HUMAN	220110	500008	#220110 MITOCHONDRIAL COMPLEX IV DEFICIENCY	#500008 DEAFNESS, NONSYNDROMIC SENSORINEURAL, MITOCHONDRIAL
COX1_HUMAN	220110	535000	#220110 MITOCHONDRIAL COMPLEX IV DEFICIENCY	#535000 LEBER OPTIC ATROPHY
COX1_HUMAN	220110	550500	#220110 MITOCHONDRIAL COMPLEX IV DEFICIENCY	#550500 MYOGLOBINURIA, RECURRENT
COX1_HUMAN	500008	535000	#500008 DEAFNESS, NONSYNDROMIC SENSORINEURAL, MITOCHONDRIAL	#535000 LEBER OPTIC ATROPHY
COX1_HUMAN	500008	550500	#500008 DEAFNESS, NONSYNDROMIC SENSORINEURAL, MITOCHONDRIAL	#550500 MYOGLOBINURIA, RECURRENT
COX1_HUMAN	535000	550500	#535000 LEBER OPTIC ATROPHY	#550500 MYOGLOBINURIA, RECURRENT
COX3_HUMAN	220110	535000	#220110 MITOCHONDRIAL COMPLEX IV DEFICIENCY	#535000 LEBER OPTIC ATROPHY
COX3_HUMAN	220110	550500	#220110 MITOCHONDRIAL COMPLEX IV DEFICIENCY	#550500 MYOGLOBINURIA, RECURRENT
COX3_HUMAN	535000	550500	#535000 LEBER OPTIC ATROPHY	#550500 MYOGLOBINURIA, RECURRENT
CR2_HUMAN	610927	614699	#610927 SYSTEMIC LUPUS ERYTHEMATOSUS, SUSCEPTIBILITY TO, 9; SLEB9	#614699 IMMUNODEFICIENCY, COMMON VARIABLE, 7; CVID7
CRGC_HUMAN	604219	604307	#604219 CATARACT 9, MULTIPLE TYPES; CTRCT9	#604307 CATARACT 2, MULTIPLE TYPES; CTRCT2
CTLA4_HUMAN	152700	601388	#152700 SYSTEMIC LUPUS ERYTHEMATOSUS; SLE	#601388 DIABETES MELLITUS, INSULIN-DEPENDENT, 12; IDDM12
CTLA4_HUMAN	152700	609755	#152700 SYSTEMIC LUPUS ERYTHEMATOSUS; SLE	#609755 CELIAC DISEASE, SUSCEPTIBILITY TO, 3; CELIAC3
CTLA4_HUMAN	152700	610424	#152700 SYSTEMIC LUPUS ERYTHEMATOSUS; SLE	#610424 HEPATITIS B VIRUS, SUSCEPTIBILITY TO
CTLA4_HUMAN	601388	609755	#601388 DIABETES MELLITUS, INSULIN-DEPENDENT, 12; IDDM12	#609755 CELIAC DISEASE, SUSCEPTIBILITY TO, 3; CELIAC3
CTLA4_HUMAN	601388	610424	#601388 DIABETES MELLITUS, INSULIN-DEPENDENT, 12; IDDM12	#610424 HEPATITIS B VIRUS, SUSCEPTIBILITY TO
CTLA4_HUMAN	609755	610424	#609755 CELIAC DISEASE, SUSCEPTIBILITY TO, 3; CELIAC3	#610424 HEPATITIS B VIRUS, SUSCEPTIBILITY TO
CXA3_HUMAN	601885	604219	#601885 CATARACT, ZONULAR PULVERULENT 3; CZP3	#604219 CATARACT 9, MULTIPLE TYPES; CTRCT9
CXA5_HUMAN	108770	614049	#108770 ATRIAL STANDSTILL	#614049 ATRIAL FIBRILLATION, FAMILIAL, 11; ATFB11
CXA8_HUMAN	116150	116200	^116150 MOVED TO 116200 AND 107250	^116150 MOVED TO 116200 AND 107250
CXB1_HUMAN	145900	302800	#145900 HYPERTROPHIC NEUROPATHY OF DEJERINE-SOTTAS	#302800 CHARCOT-MARIE-TOOTH DISEASE, X-LINKED DOMINANT, 1; CMTX1
CXB2_HUMAN	124500	148210	#124500 DEAFNESS, CONGENITAL, WITH KERATOPACHYDERMIA AND CONSTRICTIONS OF	#148210 KERATITIS-ICHTHYOSIS-DEAFNESS SYNDROME, AUTOSOMAL DOMINANT
CXB2_HUMAN	124500	148350	#124500 DEAFNESS, CONGENITAL, WITH KERATOPACHYDERMIA AND CONSTRICTIONS OF	#148350 KERATODERMA, PALMOPLANTAR, WITH DEAFNESS
CXB2_HUMAN	124500	149200	#124500 DEAFNESS, CONGENITAL, WITH KERATOPACHYDERMIA AND CONSTRICTIONS OF	#149200 KNUCKLE PADS, LEUKONYCHIA, AND SENSORINEURAL DEAFNESS
CXB2_HUMAN	124500	220290	#124500 DEAFNESS, CONGENITAL, WITH KERATOPACHYDERMIA AND CONSTRICTIONS OF	#220290 DEAFNESS, AUTOSOMAL RECESSIVE 1A; DFNB1A
CXB2_HUMAN	124500	601544	#124500 DEAFNESS, CONGENITAL, WITH KERATOPACHYDERMIA AND CONSTRICTIONS OF	#601544 DEAFNESS, AUTOSOMAL DOMINANT 3A; DFNA3A
CXB2_HUMAN	124500	602540	#124500 DEAFNESS, CONGENITAL, WITH KERATOPACHYDERMIA AND CONSTRICTIONS OF	#602540 ICHTHYOSIS, HYSTRIX-LIKE, WITH DEAFNESS
CXB2_HUMAN	148210	148350	#148210 KERATITIS-ICHTHYOSIS-DEAFNESS SYNDROME, AUTOSOMAL DOMINANT	#148350 KERATODERMA, PALMOPLANTAR, WITH DEAFNESS
CXB2_HUMAN	148210	149200	#148210 KERATITIS-ICHTHYOSIS-DEAFNESS SYNDROME, AUTOSOMAL DOMINANT	#149200 KNUCKLE PADS, LEUKONYCHIA, AND SENSORINEURAL DEAFNESS
CXB2_HUMAN	148210	220290	#148210 KERATITIS-ICHTHYOSIS-DEAFNESS SYNDROME, AUTOSOMAL DOMINANT	#220290 DEAFNESS, AUTOSOMAL RECESSIVE 1A; DFNB1A
CXB2_HUMAN	148210	601544	#148210 KERATITIS-ICHTHYOSIS-DEAFNESS SYNDROME, AUTOSOMAL DOMINANT	#601544 DEAFNESS, AUTOSOMAL DOMINANT 3A; DFNA3A
CXB2_HUMAN	148210	602540	#148210 KERATITIS-ICHTHYOSIS-DEAFNESS SYNDROME, AUTOSOMAL DOMINANT	#602540 ICHTHYOSIS, HYSTRIX-LIKE, WITH DEAFNESS
CXB2_HUMAN	148350	149200	#148350 KERATODERMA, PALMOPLANTAR, WITH DEAFNESS	#149200 KNUCKLE PADS, LEUKONYCHIA, AND SENSORINEURAL DEAFNESS
CXB2_HUMAN	148350	220290	#148350 KERATODERMA, PALMOPLANTAR, WITH DEAFNESS	#220290 DEAFNESS, AUTOSOMAL RECESSIVE 1A; DFNB1A
CXB2_HUMAN	148350	601544	#148350 KERATODERMA, PALMOPLANTAR, WITH DEAFNESS	#601544 DEAFNESS, AUTOSOMAL DOMINANT 3A; DFNA3A
CXB2_HUMAN	148350	602540	#148350 KERATODERMA, PALMOPLANTAR, WITH DEAFNESS	#602540 ICHTHYOSIS, HYSTRIX-LIKE, WITH DEAFNESS
CXB2_HUMAN	149200	220290	#149200 KNUCKLE PADS, LEUKONYCHIA, AND SENSORINEURAL DEAFNESS	#220290 DEAFNESS, AUTOSOMAL RECESSIVE 1A; DFNB1A
CXB2_HUMAN	149200	601544	#149200 KNUCKLE PADS, LEUKONYCHIA, AND SENSORINEURAL DEAFNESS	#601544 DEAFNESS, AUTOSOMAL DOMINANT 3A; DFNA3A
CXB2_HUMAN	149200	602540	#149200 KNUCKLE PADS, LEUKONYCHIA, AND SENSORINEURAL DEAFNESS	#602540 ICHTHYOSIS, HYSTRIX-LIKE, WITH DEAFNESS
CXB2_HUMAN	220290	601544	#220290 DEAFNESS, AUTOSOMAL RECESSIVE 1A; DFNB1A	#601544 DEAFNESS, AUTOSOMAL DOMINANT 3A; DFNA3A
CXB2_HUMAN	220290	602540	#220290 DEAFNESS, AUTOSOMAL RECESSIVE 1A; DFNB1A	#602540 ICHTHYOSIS, HYSTRIX-LIKE, WITH DEAFNESS
CXB2_HUMAN	601544	602540	#601544 DEAFNESS, AUTOSOMAL DOMINANT 3A; DFNA3A	#602540 ICHTHYOSIS, HYSTRIX-LIKE, WITH DEAFNESS
CXB3_HUMAN	133200	612644	#133200 ERYTHROKERATODERMIA VARIABILIS ET PROGRESSIVA; EKVP	#612644 DEAFNESS, AUTOSOMAL DOMINANT 2B; DFNA2B
CXB6_HUMAN	129500	612643	#129500 CLOUSTON SYNDROME	#612643 DEAFNESS, AUTOSOMAL DOMINANT 3B; DFNA3B
CXB6_HUMAN	129500	612645	#129500 CLOUSTON SYNDROME	#612645 DEAFNESS, AUTOSOMAL RECESSIVE 1B; DFNB1B
CXB6_HUMAN	612643	612645	#612643 DEAFNESS, AUTOSOMAL DOMINANT 3B; DFNA3B	#612645 DEAFNESS, AUTOSOMAL RECESSIVE 1B; DFNB1B
CY24B_HUMAN	300645	306400	#300645 ATYPICAL MYCOBACTERIOSIS, FAMILIAL, X-LINKED 2; AMCBX2	#306400 GRANULOMATOUS DISEASE, CHRONIC, X-LINKED; CGD
CYB_HUMAN	500000	535000	#500000 CARDIOMYOPATHY, INFANTILE HISTIOCYTOID	#535000 LEBER OPTIC ATROPHY
CYLD_HUMAN	132700	601606	#132700 CYLINDROMATOSIS, FAMILIAL	#601606 TRICHOEPITHELIOMA, MULTIPLE FAMILIAL, 1
CYLD_HUMAN	132700	605041	#132700 CYLINDROMATOSIS, FAMILIAL	#605041 BROOKE-SPIEGLER SYNDROME; BRSS
CYLD_HUMAN	601606	605041	#601606 TRICHOEPITHELIOMA, MULTIPLE FAMILIAL, 1	#605041 BROOKE-SPIEGLER SYNDROME; BRSS
CYTC_HUMAN	105150	611953	#105150 CEREBRAL AMYLOID ANGIOPATHY, CST3-RELATED	#611953 MACULAR DEGENERATION, AGE-RELATED, 11; ARMD11
DCR1C_HUMAN	602450	603554	#602450 SEVERE COMBINED IMMUNODEFICIENCY WITH SENSITIVITY TO IONIZING RADIATION	#603554 OMENN SYNDROME
DHB4_HUMAN	233400	261515	#233400 PERRAULT SYNDROME 1; PRLTS1	#261515 D-BIFUNCTIONAL PROTEIN DEFICIENCY
DHH_HUMAN	233420	607080	#233420 46,XY SEX REVERSAL 7; SRXY7	#607080 46,XY GONADAL DYSGENESIS, PARTIAL, WITH MINIFASCICULAR NEUROPATHY
DHSA_HUMAN	252011	256000	#252011 MITOCHONDRIAL COMPLEX II DEFICIENCY	#256000 LEIGH SYNDROME; LS
DHSA_HUMAN	252011	613642	#252011 MITOCHONDRIAL COMPLEX II DEFICIENCY	#613642 CARDIOMYOPATHY, DILATED, 1GG; CMD1GG
DHSA_HUMAN	252011	614165	#252011 MITOCHONDRIAL COMPLEX II DEFICIENCY	#614165 PARAGANGLIOMAS 5; PGL5
DHSA_HUMAN	256000	613642	#256000 LEIGH SYNDROME; LS	#613642 CARDIOMYOPATHY, DILATED, 1GG; CMD1GG
DHSA_HUMAN	256000	614165	#256000 LEIGH SYNDROME; LS	#614165 PARAGANGLIOMAS 5; PGL5
DHSA_HUMAN	613642	614165	#613642 CARDIOMYOPATHY, DILATED, 1GG; CMD1GG	#614165 PARAGANGLIOMAS 5; PGL5
DHSB_HUMAN	115310	171300	#115310 PARAGANGLIOMAS 4; PGL4	#171300 PHEOCHROMOCYTOMA
DHSB_HUMAN	115310	606864	#115310 PARAGANGLIOMAS 4; PGL4	#606864 PARAGANGLIOMA AND GASTRIC STROMAL SARCOMA
DHSB_HUMAN	115310	612359	#115310 PARAGANGLIOMAS 4; PGL4	#612359 COWDEN SYNDROME 2; CWS2
DHSB_HUMAN	171300	606864	#171300 PHEOCHROMOCYTOMA	#606864 PARAGANGLIOMA AND GASTRIC STROMAL SARCOMA
DHSB_HUMAN	171300	612359	#171300 PHEOCHROMOCYTOMA	#612359 COWDEN SYNDROME 2; CWS2
DHSB_HUMAN	606864	612359	#606864 PARAGANGLIOMA AND GASTRIC STROMAL SARCOMA	#612359 COWDEN SYNDROME 2; CWS2
DKC1_HUMAN	300240	305000	#300240 HOYERAAL-HREIDARSSON SYNDROME; HHS	#305000 DYSKERATOSIS CONGENITA, X-LINKED; DKCX
DLX3_HUMAN	104510	190320	#104510 AMELOGENESIS IMPERFECTA, TYPE IV; AI4	#190320 TRICHODENTOOSSEOUS SYNDROME; TDO
DMRT1_HUMAN	154230	273300	#154230 46,XY SEX REVERSAL 4; SRXY4	#273300 TESTICULAR GERM CELL TUMOR; TGCT
DPOG1_HUMAN	157640	203700	#157640 PROGRESSIVE EXTERNAL OPHTHALMOPLEGIA WITH MITOCHONDRIAL DNA DELETIONS,	#203700 MITOCHONDRIAL DNA DEPLETION SYNDROME 4A (ALPERS TYPE); MTDPS4A
DPOG1_HUMAN	157640	256000	#157640 PROGRESSIVE EXTERNAL OPHTHALMOPLEGIA WITH MITOCHONDRIAL DNA DELETIONS,	#256000 LEIGH SYNDROME; LS
DPOG1_HUMAN	157640	258450	#157640 PROGRESSIVE EXTERNAL OPHTHALMOPLEGIA WITH MITOCHONDRIAL DNA DELETIONS,	#258450 PROGRESSIVE EXTERNAL OPHTHALMOPLEGIA WITH MITOCHONDRIAL DNA DELETIONS,
DPOG1_HUMAN	157640	607459	#157640 PROGRESSIVE EXTERNAL OPHTHALMOPLEGIA WITH MITOCHONDRIAL DNA DELETIONS,	#607459 SENSORY ATAXIC NEUROPATHY, DYSARTHRIA, AND OPHTHALMOPARESIS; SANDO
DPOG1_HUMAN	157640	613662	#157640 PROGRESSIVE EXTERNAL OPHTHALMOPLEGIA WITH MITOCHONDRIAL DNA DELETIONS,	#613662 MITOCHONDRIAL DNA DEPLETION SYNDROME 4B (MNGIE TYPE); MTDPS4B
DPOG1_HUMAN	203700	256000	#203700 MITOCHONDRIAL DNA DEPLETION SYNDROME 4A (ALPERS TYPE); MTDPS4A	#256000 LEIGH SYNDROME; LS
DPOG1_HUMAN	203700	258450	#203700 MITOCHONDRIAL DNA DEPLETION SYNDROME 4A (ALPERS TYPE); MTDPS4A	#258450 PROGRESSIVE EXTERNAL OPHTHALMOPLEGIA WITH MITOCHONDRIAL DNA DELETIONS,
DPOG1_HUMAN	203700	607459	#203700 MITOCHONDRIAL DNA DEPLETION SYNDROME 4A (ALPERS TYPE); MTDPS4A	#607459 SENSORY ATAXIC NEUROPATHY, DYSARTHRIA, AND OPHTHALMOPARESIS; SANDO
DPOG1_HUMAN	203700	613662	#203700 MITOCHONDRIAL DNA DEPLETION SYNDROME 4A (ALPERS TYPE); MTDPS4A	#613662 MITOCHONDRIAL DNA DEPLETION SYNDROME 4B (MNGIE TYPE); MTDPS4B
DPOG1_HUMAN	256000	258450	#256000 LEIGH SYNDROME; LS	#258450 PROGRESSIVE EXTERNAL OPHTHALMOPLEGIA WITH MITOCHONDRIAL DNA DELETIONS,
DPOG1_HUMAN	256000	607459	#256000 LEIGH SYNDROME; LS	#607459 SENSORY ATAXIC NEUROPATHY, DYSARTHRIA, AND OPHTHALMOPARESIS; SANDO
DPOG1_HUMAN	256000	613662	#256000 LEIGH SYNDROME; LS	#613662 MITOCHONDRIAL DNA DEPLETION SYNDROME 4B (MNGIE TYPE); MTDPS4B
DPOG1_HUMAN	258450	607459	#258450 PROGRESSIVE EXTERNAL OPHTHALMOPLEGIA WITH MITOCHONDRIAL DNA DELETIONS,	#607459 SENSORY ATAXIC NEUROPATHY, DYSARTHRIA, AND OPHTHALMOPARESIS; SANDO
DPOG1_HUMAN	258450	613662	#258450 PROGRESSIVE EXTERNAL OPHTHALMOPLEGIA WITH MITOCHONDRIAL DNA DELETIONS,	#613662 MITOCHONDRIAL DNA DEPLETION SYNDROME 4B (MNGIE TYPE); MTDPS4B
DPOG1_HUMAN	607459	613662	#607459 SENSORY ATAXIC NEUROPATHY, DYSARTHRIA, AND OPHTHALMOPARESIS; SANDO	#613662 MITOCHONDRIAL DNA DEPLETION SYNDROME 4B (MNGIE TYPE); MTDPS4B
DRD2_HUMAN	103780	159900	#103780 ALCOHOL DEPENDENCE	#159900 MYOCLONIC DYSTONIA
DUFFY_HUMAN	110700	611162	#110700 BLOOD GROUP, DUFFY SYSTEM; FY	#611162 MALARIA, SUSCEPTIBILITY TO
DUFFY_HUMAN	110700	611862	#110700 BLOOD GROUP, DUFFY SYSTEM; FY	#611862 WHITE BLOOD CELL COUNT QUANTITATIVE TRAIT LOCUS 1; WBCQ1
DUFFY_HUMAN	611162	611862	#611162 MALARIA, SUSCEPTIBILITY TO	#611862 WHITE BLOOD CELL COUNT QUANTITATIVE TRAIT LOCUS 1; WBCQ1
DYSF_HUMAN	253601	254130	#253601 MUSCULAR DYSTROPHY, LIMB-GIRDLE, TYPE 2B; LGMD2B	#254130 MIYOSHI MUSCULAR DYSTROPHY 1; MMD1
DYSF_HUMAN	253601	606768	#253601 MUSCULAR DYSTROPHY, LIMB-GIRDLE, TYPE 2B; LGMD2B	#606768 MYOPATHY, DISTAL, WITH ANTERIOR TIBIAL ONSET; DMAT
DYSF_HUMAN	254130	606768	#254130 MIYOSHI MUSCULAR DYSTROPHY 1; MMD1	#606768 MYOPATHY, DISTAL, WITH ANTERIOR TIBIAL ONSET; DMAT
E9PDS0_HUMAN	159950	228000	#159950 SPINAL MUSCULAR ATROPHY WITH PROGRESSIVE MYOCLONIC EPILEPSY; SMAPME	#228000 FARBER LIPOGRANULOMATOSIS
EDAD_HUMAN	614940	614941	#614940 ECTODERMAL DYSPLASIA 11A, HYPOHIDROTIC/HAIR/TOOTH TYPE, AUTOSOMAL	#614941 ECTODERMAL DYSPLASIA 11B, HYPOHIDROTIC/HAIR/TOOTH TYPE, AUTOSOMAL
EDAR_HUMAN	129490	224900	#129490 ECTODERMAL DYSPLASIA 10A, HYPOHIDROTIC/HAIR/NAIL TYPE, AUTOSOMAL DOMINANT;	#224900 ECTODERMAL DYSPLASIA 10B, HYPOHIDROTIC/HAIR/TOOTH TYPE, AUTOSOMAL
EDAR_HUMAN	129490	612630	#129490 ECTODERMAL DYSPLASIA 10A, HYPOHIDROTIC/HAIR/NAIL TYPE, AUTOSOMAL DOMINANT;	#612630 HAIR MORPHOLOGY 1; HRM1
EDAR_HUMAN	224900	612630	#224900 ECTODERMAL DYSPLASIA 10B, HYPOHIDROTIC/HAIR/TOOTH TYPE, AUTOSOMAL	#612630 HAIR MORPHOLOGY 1; HRM1
EDN3_HUMAN	209880	613265	#209880 CENTRAL HYPOVENTILATION SYNDROME, CONGENITAL; CCHS	#613265 WAARDENBURG SYNDROME, TYPE 4B; WS4B
EDN3_HUMAN	209880	613712	#209880 CENTRAL HYPOVENTILATION SYNDROME, CONGENITAL; CCHS	#613712 HIRSCHSPRUNG DISEASE, SUSCEPTIBILITY TO, 4; HSCR4
EDN3_HUMAN	613265	613712	#613265 WAARDENBURG SYNDROME, TYPE 4B; WS4B	#613712 HIRSCHSPRUNG DISEASE, SUSCEPTIBILITY TO, 4; HSCR4
EDNRB_HUMAN	277580	600155	#277580 WAARDENBURG SYNDROME, TYPE 4A; WS4A	#600155 HIRSCHSPRUNG DISEASE, SUSCEPTIBILITY TO, 2; HSCR2
EDNRB_HUMAN	277580	600501	#277580 WAARDENBURG SYNDROME, TYPE 4A; WS4A	#600501 ABCD SYNDROME; ABCDS
EDNRB_HUMAN	600155	600501	#600155 HIRSCHSPRUNG DISEASE, SUSCEPTIBILITY TO, 2; HSCR2	#600501 ABCD SYNDROME; ABCDS
EFHC1_HUMAN	254770	607631	#254770 EPILEPSY, MYOCLONIC JUVENILE; EJM	#607631 EPILEPSY, JUVENILE ABSENCE, SUSCEPTIBILITY TO, 1; EJA1
ENPP1_HUMAN	125853	208000	#125853 DIABETES MELLITUS, NONINSULIN-DEPENDENT; NIDDM	#208000 ARTERIAL CALCIFICATION, GENERALIZED, OF INFANCY, 1; GACI1
ENPP1_HUMAN	125853	602475	#125853 DIABETES MELLITUS, NONINSULIN-DEPENDENT; NIDDM	%602475 OSSIFICATION OF THE POSTERIOR LONGITUDINAL LIGAMENT OF SPINE; OPLL
ENPP1_HUMAN	125853	613312	#125853 DIABETES MELLITUS, NONINSULIN-DEPENDENT; NIDDM	#613312 HYPOPHOSPHATEMIC RICKETS, AUTOSOMAL RECESSIVE, 2; ARHR2
ENPP1_HUMAN	208000	602475	#208000 ARTERIAL CALCIFICATION, GENERALIZED, OF INFANCY, 1; GACI1	%602475 OSSIFICATION OF THE POSTERIOR LONGITUDINAL LIGAMENT OF SPINE; OPLL
ENPP1_HUMAN	208000	613312	#208000 ARTERIAL CALCIFICATION, GENERALIZED, OF INFANCY, 1; GACI1	#613312 HYPOPHOSPHATEMIC RICKETS, AUTOSOMAL RECESSIVE, 2; ARHR2
ENPP1_HUMAN	602475	613312	%602475 OSSIFICATION OF THE POSTERIOR LONGITUDINAL LIGAMENT OF SPINE; OPLL	#613312 HYPOPHOSPHATEMIC RICKETS, AUTOSOMAL RECESSIVE, 2; ARHR2
EPCAM_HUMAN	613217	613244	#613217 DIARRHEA 5, WITH TUFTING ENTEROPATHY, CONGENITAL; DIAR5	#613244 COLORECTAL CANCER, HEREDITARY NONPOLYPOSIS, TYPE 8; HNPCC8
ERCC8_HUMAN	216400	614621	#216400 COCKAYNE SYNDROME, TYPE A; CSA	#614621 UV-SENSITIVE SYNDROME 2; UVSS2
ETV6_HUMAN	131440	601626	#131440 MYELOPROLIFERATIVE DISORDER, CHRONIC, WITH EOSINOPHILIA	#601626 LEUKEMIA, ACUTE MYELOID; AML
EXT1_HUMAN	133700	150230	#133700 EXOSTOSES, MULTIPLE, TYPE I	#150230 TRICHORHINOPHALANGEAL SYNDROME, TYPE II; TRPS2
EXT1_HUMAN	133700	215300	#133700 EXOSTOSES, MULTIPLE, TYPE I	#215300 CHONDROSARCOMA
EXT1_HUMAN	150230	215300	#150230 TRICHORHINOPHALANGEAL SYNDROME, TYPE II; TRPS2	#215300 CHONDROSARCOMA
EYA1_HUMAN	113650	166780	#113650 BRANCHIOOTORENAL SYNDROME 1; BOR1	#166780 OTOFACIOCERVICAL SYNDROME
EYA1_HUMAN	113650	602588	#113650 BRANCHIOOTORENAL SYNDROME 1; BOR1	#602588 BRANCHIOOTIC SYNDROME 1; BOS1
EYA1_HUMAN	166780	602588	#166780 OTOFACIOCERVICAL SYNDROME	#602588 BRANCHIOOTIC SYNDROME 1; BOS1
EYA4_HUMAN	601316	605362	#601316 DEAFNESS, AUTOSOMAL DOMINANT 10; DFNA10	#605362 CARDIOMYOPATHY, DILATED, 1J; CMD1J
FA12_HUMAN	234000	610618	#234000 FACTOR XII DEFICIENCY	#610618 ANGIOEDEMA, HEREDITARY, TYPE III; HAE3
FA5_HUMAN	188055	227400	#188055 THROMBOPHILIA DUE TO ACTIVATED PROTEIN C RESISTANCE; THPH2	#227400 FACTOR V DEFICIENCY
FA5_HUMAN	188055	600880	#188055 THROMBOPHILIA DUE TO ACTIVATED PROTEIN C RESISTANCE; THPH2	#600880 BUDD-CHIARI SYNDROME; BDCHS
FA5_HUMAN	188055	601367	#188055 THROMBOPHILIA DUE TO ACTIVATED PROTEIN C RESISTANCE; THPH2	#601367 STROKE, ISCHEMIC
FA5_HUMAN	188055	614389	#188055 THROMBOPHILIA DUE TO ACTIVATED PROTEIN C RESISTANCE; THPH2	#614389 PREGNANCY LOSS, RECURRENT, SUSCEPTIBILITY TO, 1; RPRGL1
FA5_HUMAN	227400	600880	#227400 FACTOR V DEFICIENCY	#600880 BUDD-CHIARI SYNDROME; BDCHS
FA5_HUMAN	227400	601367	#227400 FACTOR V DEFICIENCY	#601367 STROKE, ISCHEMIC
FA5_HUMAN	227400	614389	#227400 FACTOR V DEFICIENCY	#614389 PREGNANCY LOSS, RECURRENT, SUSCEPTIBILITY TO, 1; RPRGL1
FA5_HUMAN	600880	601367	#600880 BUDD-CHIARI SYNDROME; BDCHS	#601367 STROKE, ISCHEMIC
FA5_HUMAN	600880	614389	#600880 BUDD-CHIARI SYNDROME; BDCHS	#614389 PREGNANCY LOSS, RECURRENT, SUSCEPTIBILITY TO, 1; RPRGL1
FA5_HUMAN	601367	614389	#601367 STROKE, ISCHEMIC	#614389 PREGNANCY LOSS, RECURRENT, SUSCEPTIBILITY TO, 1; RPRGL1
FA9_HUMAN	300807	306900	#300807 THROMBOPHILIA, X-LINKED, DUE TO FACTOR IX DEFECT; THPH8	#306900 HEMOPHILIA B; HEMB
FACE1_HUMAN	275210	608612	#275210 RESTRICTIVE DERMOPATHY, LETHAL	#608612 MANDIBULOACRAL DYSPLASIA WITH TYPE B LIPODYSTROPHY; MADB
FANCJ_HUMAN	114480	609054	#114480 BREAST CANCER	#609054 FANCONI ANEMIA, COMPLEMENTATION GROUP J; FANCJ
FGF10_HUMAN	149730	180920	#149730 LACRIMOAURICULODENTODIGITAL SYNDROME; LADD	#180920 APLASIA OF LACRIMAL AND SALIVARY GLANDS; ALSG
FGF23_HUMAN	193100	211900	#193100 HYPOPHOSPHATEMIC RICKETS, AUTOSOMAL DOMINANT; ADHR	#211900 TUMORAL CALCINOSIS, HYPERPHOSPHATEMIC, FAMILIAL; HFTC
FHL1_HUMAN	300695	300696	#300695 SCAPULOPERONEAL MYOPATHY, X-LINKED DOMINANT; SPM	#300696 MYOPATHY, X-LINKED, WITH POSTURAL MUSCLE ATROPHY; XMPMA
FHL1_HUMAN	300695	300717	#300695 SCAPULOPERONEAL MYOPATHY, X-LINKED DOMINANT; SPM	#300717 MYOPATHY, REDUCING BODY, X-LINKED, EARLY-ONSET, SEVERE
FHL1_HUMAN	300695	300718	#300695 SCAPULOPERONEAL MYOPATHY, X-LINKED DOMINANT; SPM	#300718 MYOPATHY, REDUCING BODY, X-LINKED, CHILDHOOD-ONSET
FHL1_HUMAN	300696	300717	#300696 MYOPATHY, X-LINKED, WITH POSTURAL MUSCLE ATROPHY; XMPMA	#300717 MYOPATHY, REDUCING BODY, X-LINKED, EARLY-ONSET, SEVERE
FHL1_HUMAN	300696	300718	#300696 MYOPATHY, X-LINKED, WITH POSTURAL MUSCLE ATROPHY; XMPMA	#300718 MYOPATHY, REDUCING BODY, X-LINKED, CHILDHOOD-ONSET
FHL1_HUMAN	300717	300718	#300717 MYOPATHY, REDUCING BODY, X-LINKED, EARLY-ONSET, SEVERE	#300718 MYOPATHY, REDUCING BODY, X-LINKED, CHILDHOOD-ONSET
FIG4_HUMAN	611228	612577	#611228 CHARCOT-MARIE-TOOTH DISEASE, TYPE 4J; CMT4J	#612577 AMYOTROPHIC LATERAL SCLEROSIS 11; ALS11
FLCN_HUMAN	135150	144700	#135150 BIRT-HOGG-DUBE SYNDROME; BHD	#144700 RENAL CELL CARCINOMA, NONPAPILLARY; RCC
FLCN_HUMAN	135150	173600	#135150 BIRT-HOGG-DUBE SYNDROME; BHD	#173600 PNEUMOTHORAX, PRIMARY SPONTANEOUS
FLCN_HUMAN	144700	173600	#144700 RENAL CELL CARCINOMA, NONPAPILLARY; RCC	#173600 PNEUMOTHORAX, PRIMARY SPONTANEOUS
FOG2_HUMAN	187500	610187	#187500 TETRALOGY OF FALLOT; TOF	#610187 DIAPHRAGMATIC HERNIA 3
FOXC2_HUMAN	153200	153300	%153200 LYMPHEDEMA, HEREDITARY, II	%153300 YELLOW NAIL SYNDROME
FOXC2_HUMAN	153200	153400	%153200 LYMPHEDEMA, HEREDITARY, II	#153400 LYMPHEDEMA-DISTICHIASIS SYNDROME
FOXC2_HUMAN	153300	153400	%153300 YELLOW NAIL SYNDROME	#153400 LYMPHEDEMA-DISTICHIASIS SYNDROME
FOXL2_HUMAN	110100	608996	#110100 BLEPHAROPHIMOSIS, PTOSIS, AND EPICANTHUS INVERSUS; BPES	#608996 PREMATURE OVARIAN FAILURE 3; POF3
FUMH_HUMAN	150800	606812	#150800 HEREDITARY LEIOMYOMATOSIS AND RENAL CELL CANCER; HLRCC	#606812 FUMARASE DEFICIENCY
GATA6_HUMAN	187500	217095	#187500 TETRALOGY OF FALLOT; TOF	#217095 CONOTRUNCAL HEART MALFORMATIONS; CTHM
GATA6_HUMAN	187500	600001	#187500 TETRALOGY OF FALLOT; TOF	#600001 PANCREATIC AGENESIS AND CONGENITAL HEART DEFECTS; PACHD
GATA6_HUMAN	187500	614474	#187500 TETRALOGY OF FALLOT; TOF	#614474 ATRIOVENTRICULAR SEPTAL DEFECT 5; AVSD5
GATA6_HUMAN	187500	614475	#187500 TETRALOGY OF FALLOT; TOF	#614475 ATRIAL SEPTAL DEFECT 9; ASD9
GATA6_HUMAN	217095	600001	#217095 CONOTRUNCAL HEART MALFORMATIONS; CTHM	#600001 PANCREATIC AGENESIS AND CONGENITAL HEART DEFECTS; PACHD
GATA6_HUMAN	217095	614474	#217095 CONOTRUNCAL HEART MALFORMATIONS; CTHM	#614474 ATRIOVENTRICULAR SEPTAL DEFECT 5; AVSD5
GATA6_HUMAN	217095	614475	#217095 CONOTRUNCAL HEART MALFORMATIONS; CTHM	#614475 ATRIAL SEPTAL DEFECT 9; ASD9
GATA6_HUMAN	600001	614474	#600001 PANCREATIC AGENESIS AND CONGENITAL HEART DEFECTS; PACHD	#614474 ATRIOVENTRICULAR SEPTAL DEFECT 5; AVSD5
GATA6_HUMAN	600001	614475	#600001 PANCREATIC AGENESIS AND CONGENITAL HEART DEFECTS; PACHD	#614475 ATRIAL SEPTAL DEFECT 9; ASD9
GATA6_HUMAN	614474	614475	#614474 ATRIOVENTRICULAR SEPTAL DEFECT 5; AVSD5	#614475 ATRIAL SEPTAL DEFECT 9; ASD9
GBRG2_HUMAN	607208	607681	#607208 DRAVET SYNDROME	#607681 EPILEPSY, CHILDHOOD ABSENCE, SUSCEPTIBILITY TO, 2; ECA2
GBRG2_HUMAN	607208	611277	#607208 DRAVET SYNDROME	#611277 GENERALIZED EPILEPSY WITH FEBRILE SEIZURES PLUS, TYPE 3; GEFSP3
GBRG2_HUMAN	607681	611277	#607681 EPILEPSY, CHILDHOOD ABSENCE, SUSCEPTIBILITY TO, 2; ECA2	#611277 GENERALIZED EPILEPSY WITH FEBRILE SEIZURES PLUS, TYPE 3; GEFSP3
GDAP1_HUMAN	214400	607706	#214400 CHARCOT-MARIE-TOOTH DISEASE, TYPE 4A; CMT4A	#607706 CHARCOT-MARIE-TOOTH DISEASE, AXONAL, WITH VOCAL CORD PARESIS, AUTOSOMAL
GDAP1_HUMAN	214400	607831	#214400 CHARCOT-MARIE-TOOTH DISEASE, TYPE 4A; CMT4A	#607831 CHARCOT-MARIE-TOOTH DISEASE, AXONAL, TYPE 2K; CMT2K
GDAP1_HUMAN	214400	608340	#214400 CHARCOT-MARIE-TOOTH DISEASE, TYPE 4A; CMT4A	#608340 CHARCOT-MARIE-TOOTH DISEASE, RECESSIVE INTERMEDIATE A; CMTRIA
GDAP1_HUMAN	607706	607831	#607706 CHARCOT-MARIE-TOOTH DISEASE, AXONAL, WITH VOCAL CORD PARESIS, AUTOSOMAL	#607831 CHARCOT-MARIE-TOOTH DISEASE, AXONAL, TYPE 2K; CMT2K
GDAP1_HUMAN	607706	608340	#607706 CHARCOT-MARIE-TOOTH DISEASE, AXONAL, WITH VOCAL CORD PARESIS, AUTOSOMAL	#608340 CHARCOT-MARIE-TOOTH DISEASE, RECESSIVE INTERMEDIATE A; CMTRIA
GDAP1_HUMAN	607831	608340	#607831 CHARCOT-MARIE-TOOTH DISEASE, AXONAL, TYPE 2K; CMT2K	#608340 CHARCOT-MARIE-TOOTH DISEASE, RECESSIVE INTERMEDIATE A; CMTRIA
GDF5_HUMAN	112500	112600	#112500 BRACHYDACTYLY, TYPE A1; BDA1	#112600 BRACHYDACTYLY, TYPE A2; BDA2
GDF5_HUMAN	112500	113100	#112500 BRACHYDACTYLY, TYPE A1; BDA1	#113100 BRACHYDACTYLY, TYPE C; BDC
GDF5_HUMAN	112500	185800	#112500 BRACHYDACTYLY, TYPE A1; BDA1	#185800 SYMPHALANGISM, PROXIMAL; SYM1
GDF5_HUMAN	112500	200700	#112500 BRACHYDACTYLY, TYPE A1; BDA1	#200700 CHONDRODYSPLASIA, GREBE TYPE
GDF5_HUMAN	112500	201250	#112500 BRACHYDACTYLY, TYPE A1; BDA1	#201250 ACROMESOMELIC DYSPLASIA, HUNTER-THOMPSON TYPE
GDF5_HUMAN	112500	228900	#112500 BRACHYDACTYLY, TYPE A1; BDA1	#228900 FIBULAR HYPOPLASIA AND COMPLEX BRACHYDACTYLY
GDF5_HUMAN	112500	610017	#112500 BRACHYDACTYLY, TYPE A1; BDA1	#610017 MULTIPLE SYNOSTOSES SYNDROME 2; SYNS2
GDF5_HUMAN	112500	612400	#112500 BRACHYDACTYLY, TYPE A1; BDA1	#612400 OSTEOARTHRITIS SUSCEPTIBILITY 5; OS5
GDF5_HUMAN	112600	113100	#112600 BRACHYDACTYLY, TYPE A2; BDA2	#113100 BRACHYDACTYLY, TYPE C; BDC
GDF5_HUMAN	112600	185800	#112600 BRACHYDACTYLY, TYPE A2; BDA2	#185800 SYMPHALANGISM, PROXIMAL; SYM1
GDF5_HUMAN	112600	200700	#112600 BRACHYDACTYLY, TYPE A2; BDA2	#200700 CHONDRODYSPLASIA, GREBE TYPE
GDF5_HUMAN	112600	201250	#112600 BRACHYDACTYLY, TYPE A2; BDA2	#201250 ACROMESOMELIC DYSPLASIA, HUNTER-THOMPSON TYPE
GDF5_HUMAN	112600	228900	#112600 BRACHYDACTYLY, TYPE A2; BDA2	#228900 FIBULAR HYPOPLASIA AND COMPLEX BRACHYDACTYLY
GDF5_HUMAN	112600	610017	#112600 BRACHYDACTYLY, TYPE A2; BDA2	#610017 MULTIPLE SYNOSTOSES SYNDROME 2; SYNS2
GDF5_HUMAN	112600	612400	#112600 BRACHYDACTYLY, TYPE A2; BDA2	#612400 OSTEOARTHRITIS SUSCEPTIBILITY 5; OS5
GDF5_HUMAN	113100	185800	#113100 BRACHYDACTYLY, TYPE C; BDC	#185800 SYMPHALANGISM, PROXIMAL; SYM1
GDF5_HUMAN	113100	200700	#113100 BRACHYDACTYLY, TYPE C; BDC	#200700 CHONDRODYSPLASIA, GREBE TYPE
GDF5_HUMAN	113100	201250	#113100 BRACHYDACTYLY, TYPE C; BDC	#201250 ACROMESOMELIC DYSPLASIA, HUNTER-THOMPSON TYPE
GDF5_HUMAN	113100	228900	#113100 BRACHYDACTYLY, TYPE C; BDC	#228900 FIBULAR HYPOPLASIA AND COMPLEX BRACHYDACTYLY
GDF5_HUMAN	113100	610017	#113100 BRACHYDACTYLY, TYPE C; BDC	#610017 MULTIPLE SYNOSTOSES SYNDROME 2; SYNS2
GDF5_HUMAN	113100	612400	#113100 BRACHYDACTYLY, TYPE C; BDC	#612400 OSTEOARTHRITIS SUSCEPTIBILITY 5; OS5
GDF5_HUMAN	185800	200700	#185800 SYMPHALANGISM, PROXIMAL; SYM1	#200700 CHONDRODYSPLASIA, GREBE TYPE
GDF5_HUMAN	185800	201250	#185800 SYMPHALANGISM, PROXIMAL; SYM1	#201250 ACROMESOMELIC DYSPLASIA, HUNTER-THOMPSON TYPE
GDF5_HUMAN	185800	228900	#185800 SYMPHALANGISM, PROXIMAL; SYM1	#228900 FIBULAR HYPOPLASIA AND COMPLEX BRACHYDACTYLY
GDF5_HUMAN	185800	610017	#185800 SYMPHALANGISM, PROXIMAL; SYM1	#610017 MULTIPLE SYNOSTOSES SYNDROME 2; SYNS2
GDF5_HUMAN	185800	612400	#185800 SYMPHALANGISM, PROXIMAL; SYM1	#612400 OSTEOARTHRITIS SUSCEPTIBILITY 5; OS5
GDF5_HUMAN	200700	201250	#200700 CHONDRODYSPLASIA, GREBE TYPE	#201250 ACROMESOMELIC DYSPLASIA, HUNTER-THOMPSON TYPE
GDF5_HUMAN	200700	228900	#200700 CHONDRODYSPLASIA, GREBE TYPE	#228900 FIBULAR HYPOPLASIA AND COMPLEX BRACHYDACTYLY
GDF5_HUMAN	200700	610017	#200700 CHONDRODYSPLASIA, GREBE TYPE	#610017 MULTIPLE SYNOSTOSES SYNDROME 2; SYNS2
GDF5_HUMAN	200700	612400	#200700 CHONDRODYSPLASIA, GREBE TYPE	#612400 OSTEOARTHRITIS SUSCEPTIBILITY 5; OS5
GDF5_HUMAN	201250	228900	#201250 ACROMESOMELIC DYSPLASIA, HUNTER-THOMPSON TYPE	#228900 FIBULAR HYPOPLASIA AND COMPLEX BRACHYDACTYLY
GDF5_HUMAN	201250	610017	#201250 ACROMESOMELIC DYSPLASIA, HUNTER-THOMPSON TYPE	#610017 MULTIPLE SYNOSTOSES SYNDROME 2; SYNS2
GDF5_HUMAN	201250	612400	#201250 ACROMESOMELIC DYSPLASIA, HUNTER-THOMPSON TYPE	#612400 OSTEOARTHRITIS SUSCEPTIBILITY 5; OS5
GDF5_HUMAN	228900	610017	#228900 FIBULAR HYPOPLASIA AND COMPLEX BRACHYDACTYLY	#610017 MULTIPLE SYNOSTOSES SYNDROME 2; SYNS2
GDF5_HUMAN	228900	612400	#228900 FIBULAR HYPOPLASIA AND COMPLEX BRACHYDACTYLY	#612400 OSTEOARTHRITIS SUSCEPTIBILITY 5; OS5
GDF5_HUMAN	610017	612400	#610017 MULTIPLE SYNOSTOSES SYNDROME 2; SYNS2	#612400 OSTEOARTHRITIS SUSCEPTIBILITY 5; OS5
GDF6_HUMAN	118100	613094	#118100 KLIPPEL-FEIL SYNDROME 1, AUTOSOMAL DOMINANT; KFS1	#613094 MICROPHTHALMIA, ISOLATED 4; MCOP4
GDNF_HUMAN	209880	613711	#209880 CENTRAL HYPOVENTILATION SYNDROME, CONGENITAL; CCHS	#613711 HIRSCHSPRUNG DISEASE, SUSCEPTIBILITY TO, 3; HSCR3
GHR_HUMAN	143890	262500	#143890 HYPERCHOLESTEROLEMIA, FAMILIAL	#262500 LARON SYNDROME
GHR_HUMAN	143890	604271	#143890 HYPERCHOLESTEROLEMIA, FAMILIAL	#604271 SHORT STATURE, IDIOPATHIC, AUTOSOMAL
GHR_HUMAN	262500	604271	#262500 LARON SYNDROME	#604271 SHORT STATURE, IDIOPATHIC, AUTOSOMAL
GLCM_HUMAN	168600	230800	#168600 PARKINSON DISEASE, LATE-ONSET; PD	#230800 GAUCHER DISEASE, TYPE I
GLCM_HUMAN	168600	230900	#168600 PARKINSON DISEASE, LATE-ONSET; PD	#230900 GAUCHER DISEASE, TYPE II
GLCM_HUMAN	168600	231000	#168600 PARKINSON DISEASE, LATE-ONSET; PD	#231000 GAUCHER DISEASE, TYPE III
GLCM_HUMAN	168600	231005	#168600 PARKINSON DISEASE, LATE-ONSET; PD	#231005 GAUCHER DISEASE, TYPE IIIC
GLCM_HUMAN	168600	608013	#168600 PARKINSON DISEASE, LATE-ONSET; PD	#608013 GAUCHER DISEASE, PERINATAL LETHAL
GLCM_HUMAN	230800	230900	#230800 GAUCHER DISEASE, TYPE I	#230900 GAUCHER DISEASE, TYPE II
GLCM_HUMAN	230800	231000	#230800 GAUCHER DISEASE, TYPE I	#231000 GAUCHER DISEASE, TYPE III
GLCM_HUMAN	230800	231005	#230800 GAUCHER DISEASE, TYPE I	#231005 GAUCHER DISEASE, TYPE IIIC
GLCM_HUMAN	230800	608013	#230800 GAUCHER DISEASE, TYPE I	#608013 GAUCHER DISEASE, PERINATAL LETHAL
GLCM_HUMAN	230900	231000	#230900 GAUCHER DISEASE, TYPE II	#231000 GAUCHER DISEASE, TYPE III
GLCM_HUMAN	230900	231005	#230900 GAUCHER DISEASE, TYPE II	#231005 GAUCHER DISEASE, TYPE IIIC
GLCM_HUMAN	230900	608013	#230900 GAUCHER DISEASE, TYPE II	#608013 GAUCHER DISEASE, PERINATAL LETHAL
GLCM_HUMAN	231000	231005	#231000 GAUCHER DISEASE, TYPE III	#231005 GAUCHER DISEASE, TYPE IIIC
GLCM_HUMAN	231000	608013	#231000 GAUCHER DISEASE, TYPE III	#608013 GAUCHER DISEASE, PERINATAL LETHAL
GLCM_HUMAN	231005	608013	#231005 GAUCHER DISEASE, TYPE IIIC	#608013 GAUCHER DISEASE, PERINATAL LETHAL
GLE1_HUMAN	253310	611890	#253310 LETHAL CONGENITAL CONTRACTURE SYNDROME 1; LCCS1	#611890 LETHAL ARTHROGRYPOSIS WITH ANTERIOR HORN CELL DISEASE; LAAHD
GLGB_HUMAN	232500	263570	#232500 GLYCOGEN STORAGE DISEASE IV	#263570 POLYGLUCOSAN BODY DISEASE, ADULT FORM; APBD
GNAS2_HUMAN	102200	103580	#102200 PITUITARY ADENOMA, GROWTH HORMONE-SECRETING	#103580 PSEUDOHYPOPARATHYROIDISM, TYPE IA; PHP1A
GNAS2_HUMAN	102200	139320	#102200 PITUITARY ADENOMA, GROWTH HORMONE-SECRETING	+139320 GNAS COMPLEX LOCUS; GNAS
GNAS2_HUMAN	102200	166350	#102200 PITUITARY ADENOMA, GROWTH HORMONE-SECRETING	#166350 OSSEOUS HETEROPLASIA, PROGRESSIVE; POH
GNAS2_HUMAN	102200	174800	#102200 PITUITARY ADENOMA, GROWTH HORMONE-SECRETING	#174800 MCCUNE-ALBRIGHT SYNDROME; MAS
GNAS2_HUMAN	102200	219080	#102200 PITUITARY ADENOMA, GROWTH HORMONE-SECRETING	#219080 ACTH-INDEPENDENT MACRONODULAR ADRENAL HYPERPLASIA; AIMAH
GNAS2_HUMAN	102200	603233	#102200 PITUITARY ADENOMA, GROWTH HORMONE-SECRETING	#603233 PSEUDOHYPOPARATHYROIDISM, TYPE IB; PHP1B
GNAS2_HUMAN	102200	612462	#102200 PITUITARY ADENOMA, GROWTH HORMONE-SECRETING	#612462 PSEUDOHYPOPARATHYROIDISM, TYPE IC; PHP1C
GNAS2_HUMAN	103580	139320	#103580 PSEUDOHYPOPARATHYROIDISM, TYPE IA; PHP1A	+139320 GNAS COMPLEX LOCUS; GNAS
GNAS2_HUMAN	103580	166350	#103580 PSEUDOHYPOPARATHYROIDISM, TYPE IA; PHP1A	#166350 OSSEOUS HETEROPLASIA, PROGRESSIVE; POH
GNAS2_HUMAN	103580	174800	#103580 PSEUDOHYPOPARATHYROIDISM, TYPE IA; PHP1A	#174800 MCCUNE-ALBRIGHT SYNDROME; MAS
GNAS2_HUMAN	103580	219080	#103580 PSEUDOHYPOPARATHYROIDISM, TYPE IA; PHP1A	#219080 ACTH-INDEPENDENT MACRONODULAR ADRENAL HYPERPLASIA; AIMAH
GNAS2_HUMAN	103580	603233	#103580 PSEUDOHYPOPARATHYROIDISM, TYPE IA; PHP1A	#603233 PSEUDOHYPOPARATHYROIDISM, TYPE IB; PHP1B
GNAS2_HUMAN	103580	612462	#103580 PSEUDOHYPOPARATHYROIDISM, TYPE IA; PHP1A	#612462 PSEUDOHYPOPARATHYROIDISM, TYPE IC; PHP1C
GNAS2_HUMAN	139320	166350	+139320 GNAS COMPLEX LOCUS; GNAS	#166350 OSSEOUS HETEROPLASIA, PROGRESSIVE; POH
GNAS2_HUMAN	139320	174800	+139320 GNAS COMPLEX LOCUS; GNAS	#174800 MCCUNE-ALBRIGHT SYNDROME; MAS
GNAS2_HUMAN	139320	219080	+139320 GNAS COMPLEX LOCUS; GNAS	#219080 ACTH-INDEPENDENT MACRONODULAR ADRENAL HYPERPLASIA; AIMAH
GNAS2_HUMAN	139320	603233	+139320 GNAS COMPLEX LOCUS; GNAS	#603233 PSEUDOHYPOPARATHYROIDISM, TYPE IB; PHP1B
GNAS2_HUMAN	139320	612462	+139320 GNAS COMPLEX LOCUS; GNAS	#612462 PSEUDOHYPOPARATHYROIDISM, TYPE IC; PHP1C
GNAS2_HUMAN	166350	174800	#166350 OSSEOUS HETEROPLASIA, PROGRESSIVE; POH	#174800 MCCUNE-ALBRIGHT SYNDROME; MAS
GNAS2_HUMAN	166350	219080	#166350 OSSEOUS HETEROPLASIA, PROGRESSIVE; POH	#219080 ACTH-INDEPENDENT MACRONODULAR ADRENAL HYPERPLASIA; AIMAH
GNAS2_HUMAN	166350	603233	#166350 OSSEOUS HETEROPLASIA, PROGRESSIVE; POH	#603233 PSEUDOHYPOPARATHYROIDISM, TYPE IB; PHP1B
GNAS2_HUMAN	166350	612462	#166350 OSSEOUS HETEROPLASIA, PROGRESSIVE; POH	#612462 PSEUDOHYPOPARATHYROIDISM, TYPE IC; PHP1C
GNAS2_HUMAN	174800	219080	#174800 MCCUNE-ALBRIGHT SYNDROME; MAS	#219080 ACTH-INDEPENDENT MACRONODULAR ADRENAL HYPERPLASIA; AIMAH
GNAS2_HUMAN	174800	603233	#174800 MCCUNE-ALBRIGHT SYNDROME; MAS	#603233 PSEUDOHYPOPARATHYROIDISM, TYPE IB; PHP1B
GNAS2_HUMAN	174800	612462	#174800 MCCUNE-ALBRIGHT SYNDROME; MAS	#612462 PSEUDOHYPOPARATHYROIDISM, TYPE IC; PHP1C
GNAS2_HUMAN	219080	603233	#219080 ACTH-INDEPENDENT MACRONODULAR ADRENAL HYPERPLASIA; AIMAH	#603233 PSEUDOHYPOPARATHYROIDISM, TYPE IB; PHP1B
GNAS2_HUMAN	219080	612462	#219080 ACTH-INDEPENDENT MACRONODULAR ADRENAL HYPERPLASIA; AIMAH	#612462 PSEUDOHYPOPARATHYROIDISM, TYPE IC; PHP1C
GNAS2_HUMAN	603233	612462	#603233 PSEUDOHYPOPARATHYROIDISM, TYPE IB; PHP1B	#612462 PSEUDOHYPOPARATHYROIDISM, TYPE IC; PHP1C
GNAS3_HUMAN	139320	219080	+139320 GNAS COMPLEX LOCUS; GNAS	#219080 ACTH-INDEPENDENT MACRONODULAR ADRENAL HYPERPLASIA; AIMAH
GNAS3_HUMAN	139320	603233	+139320 GNAS COMPLEX LOCUS; GNAS	#603233 PSEUDOHYPOPARATHYROIDISM, TYPE IB; PHP1B
GNAS3_HUMAN	219080	603233	#219080 ACTH-INDEPENDENT MACRONODULAR ADRENAL HYPERPLASIA; AIMAH	#603233 PSEUDOHYPOPARATHYROIDISM, TYPE IB; PHP1B
GNPTA_HUMAN	252500	252600	#252500 MUCOLIPIDOSIS II ALPHA/BETA	#252600 MUCOLIPIDOSIS III ALPHA/BETA
GPR98_HUMAN	604352	605472	#604352 FEBRILE SEIZURES, FAMILIAL, 4; FEB4	#605472 USHER SYNDROME, TYPE IIC; USH2C
GPT_HUMAN	608093	614750	#608093 CONGENITAL DISORDER OF GLYCOSYLATION, TYPE Ij; CDG1J	#614750 MYASTHENIC SYNDROME, CONGENITAL, WITH TUBULAR AGGREGATES 2; CMSTA2
GTR1_HUMAN	601042	606777	#601042 DYSTONIA 9; DYT9	#606777 GLUT1 DEFICIENCY SYNDROME 1; GLUT1DS1
GTR1_HUMAN	601042	612126	#601042 DYSTONIA 9; DYT9	#612126 GLUT1 DEFICIENCY SYNDROME 2; GLUT1DS2
GTR1_HUMAN	601042	614847	#601042 DYSTONIA 9; DYT9	#614847 EPILEPSY, IDIOPATHIC GENERALIZED, SUSCEPTIBILITY TO, 12; EIG12
GTR1_HUMAN	606777	612126	#606777 GLUT1 DEFICIENCY SYNDROME 1; GLUT1DS1	#612126 GLUT1 DEFICIENCY SYNDROME 2; GLUT1DS2
GTR1_HUMAN	606777	614847	#606777 GLUT1 DEFICIENCY SYNDROME 1; GLUT1DS1	#614847 EPILEPSY, IDIOPATHIC GENERALIZED, SUSCEPTIBILITY TO, 12; EIG12
GTR1_HUMAN	612126	614847	#612126 GLUT1 DEFICIENCY SYNDROME 2; GLUT1DS2	#614847 EPILEPSY, IDIOPATHIC GENERALIZED, SUSCEPTIBILITY TO, 12; EIG12
HAIR_HUMAN	146550	203655	#146550 HYPOTRICHOSIS 4; HYPT4	#203655 ALOPECIA UNIVERSALIS CONGENITA; ALUNC
HAIR_HUMAN	146550	209500	#146550 HYPOTRICHOSIS 4; HYPT4	#209500 ATRICHIA WITH PAPULAR LESIONS; APL
HAIR_HUMAN	203655	209500	#203655 ALOPECIA UNIVERSALIS CONGENITA; ALUNC	#209500 ATRICHIA WITH PAPULAR LESIONS; APL
HBB_HUMAN	140700	603902	#140700 HEINZ BODY ANEMIAS	#603902 BETA-THALASSEMIA, DOMINANT INCLUSION BODY TYPE
HBB_HUMAN	140700	603903	#140700 HEINZ BODY ANEMIAS	#603903 SICKLE CELL ANEMIA
HBB_HUMAN	140700	613985	#140700 HEINZ BODY ANEMIAS	#613985 BETA-THALASSEMIA
HBB_HUMAN	603902	603903	#603902 BETA-THALASSEMIA, DOMINANT INCLUSION BODY TYPE	#603903 SICKLE CELL ANEMIA
HBB_HUMAN	603902	613985	#603902 BETA-THALASSEMIA, DOMINANT INCLUSION BODY TYPE	#613985 BETA-THALASSEMIA
HBB_HUMAN	603903	613985	#603903 SICKLE CELL ANEMIA	#613985 BETA-THALASSEMIA
HCD2_HUMAN	300220	300438	#300220 MENTAL RETARDATION, X-LINKED, SYNDROMIC 10; MRXS10	#300438 17-@BETA-HYDROXYSTEROID DEHYDROGENASE X DEFICIENCY
HCD2_HUMAN	300220	300705	#300220 MENTAL RETARDATION, X-LINKED, SYNDROMIC 10; MRXS10	#300705 MENTAL RETARDATION, X-LINKED 17; MRX17
HCD2_HUMAN	300438	300705	#300438 17-@BETA-HYDROXYSTEROID DEHYDROGENASE X DEFICIENCY	#300705 MENTAL RETARDATION, X-LINKED 17; MRX17
HCN4_HUMAN	163800	613123	#163800 SICK SINUS SYNDROME 2, AUTOSOMAL DOMINANT; SSS2	#613123 BRUGADA SYNDROME 8; BRGDA8
HDAC8_HUMAN	300882	309585	#300882 CORNELIA DE LANGE SYNDROME 5; CDLS5	#309585 WILSON-TURNER X-LINKED MENTAL RETARDATION SYNDROME; WTS
HEM0_HUMAN	300751	300752	#300751 ANEMIA, SIDEROBLASTIC, X-LINKED; XLSA	#300752 PROTOPORPHYRIA, ERYTHROPOIETIC, X-LINKED; XLEPP
HNF1B_HUMAN	125853	137920	#125853 DIABETES MELLITUS, NONINSULIN-DEPENDENT; NIDDM	#137920 RENAL CYSTS AND DIABETES SYNDROME
HNF1B_HUMAN	125853	611955	#125853 DIABETES MELLITUS, NONINSULIN-DEPENDENT; NIDDM	%611955 PROSTATE CANCER, HEREDITARY, 11; HPC11
HNF1B_HUMAN	137920	611955	#137920 RENAL CYSTS AND DIABETES SYNDROME	%611955 PROSTATE CANCER, HEREDITARY, 11; HPC11
HPPD_HUMAN	140350	276710	#140350 HAWKINSINURIA	#276710 TYROSINEMIA, TYPE III
HPRT_HUMAN	300322	300323	#300322 LESCH-NYHAN SYNDROME; LNS	#300323 KELLEY-SEEGMILLER SYNDROME
HUWE1_HUMAN	300705	300706	#300705 MENTAL RETARDATION, X-LINKED 17; MRX17	#300706 MENTAL RETARDATION, X-LINKED, SYNDROMIC, TURNER TYPE; MRXST
HXD13_HUMAN	113200	113300	#113200 BRACHYDACTYLY, TYPE D; BDD	#113300 BRACHYDACTYLY, TYPE E1; BDE1
HXD13_HUMAN	113200	186000	#113200 BRACHYDACTYLY, TYPE D; BDD	#186000 SYNPOLYDACTYLY 1; SPD1
HXD13_HUMAN	113200	186300	#113200 BRACHYDACTYLY, TYPE D; BDD	#186300 SYNDACTYLY, TYPE V
HXD13_HUMAN	113200	192350	#113200 BRACHYDACTYLY, TYPE D; BDD	#192350 VATER ASSOCIATION
HXD13_HUMAN	113200	610713	#113200 BRACHYDACTYLY, TYPE D; BDD	#610713 BRACHYDACTYLY-SYNDACTYLY SYNDROME
HXD13_HUMAN	113300	186000	#113300 BRACHYDACTYLY, TYPE E1; BDE1	#186000 SYNPOLYDACTYLY 1; SPD1
HXD13_HUMAN	113300	186300	#113300 BRACHYDACTYLY, TYPE E1; BDE1	#186300 SYNDACTYLY, TYPE V
HXD13_HUMAN	113300	192350	#113300 BRACHYDACTYLY, TYPE E1; BDE1	#192350 VATER ASSOCIATION
HXD13_HUMAN	113300	610713	#113300 BRACHYDACTYLY, TYPE E1; BDE1	#610713 BRACHYDACTYLY-SYNDACTYLY SYNDROME
HXD13_HUMAN	186000	186300	#186000 SYNPOLYDACTYLY 1; SPD1	#186300 SYNDACTYLY, TYPE V
HXD13_HUMAN	186000	192350	#186000 SYNPOLYDACTYLY 1; SPD1	#192350 VATER ASSOCIATION
HXD13_HUMAN	186000	610713	#186000 SYNPOLYDACTYLY 1; SPD1	#610713 BRACHYDACTYLY-SYNDACTYLY SYNDROME
HXD13_HUMAN	186300	192350	#186300 SYNDACTYLY, TYPE V	#192350 VATER ASSOCIATION
HXD13_HUMAN	186300	610713	#186300 SYNDACTYLY, TYPE V	#610713 BRACHYDACTYLY-SYNDACTYLY SYNDROME
HXD13_HUMAN	192350	610713	#192350 VATER ASSOCIATION	#610713 BRACHYDACTYLY-SYNDACTYLY SYNDROME
HXK4_HUMAN	125851	602485	#125851 MATURITY-ONSET DIABETES OF THE YOUNG, TYPE 2; MODY2	#602485 HYPERINSULINEMIC HYPOGLYCEMIA, FAMILIAL, 3; HHF3
I10R2_HUMAN	610424	612567	#610424 HEPATITIS B VIRUS, SUSCEPTIBILITY TO	#612567 INFLAMMATORY BOWEL DISEASE 25, AUTOSOMAL RECESSIVE; IBD25
IDUA_HUMAN	607014	607015	#607014 HURLER SYNDROME	#607015 HURLER-SCHEIE SYNDROME
IDUA_HUMAN	607014	607016	#607014 HURLER SYNDROME	#607016 SCHEIE SYNDROME
IDUA_HUMAN	607015	607016	#607015 HURLER-SCHEIE SYNDROME	#607016 SCHEIE SYNDROME
IHH_HUMAN	112500	607778	#112500 BRACHYDACTYLY, TYPE A1; BDA1	#607778 ACROCAPITOFEMORAL DYSPLASIA; ACFD
IL1RA_HUMAN	612628	612852	#612628 MICROVASCULAR COMPLICATIONS OF DIABETES, SUSCEPTIBILITY TO, 4; MVCD4	#612852 OSTEOMYELITIS, STERILE MULTIFOCAL, WITH PERIOSTITIS AND PUSTULOSIS;
IL6RA_HUMAN	614689	614752	#614689 SOLUBLE INTERLEUKIN-6 RECEPTOR, SERUM LEVEL OF, QUANTITATIVE TRAIT	#614752 INTERLEUKIN 6, SERUM LEVEL OF, QUANTITATIVE TRAIT LOCUS
IMDH1_HUMAN	180105	613837	#180105 RETINITIS PIGMENTOSA 10; RP10	#613837 LEBER CONGENITAL AMAUROSIS 11; LCA11
INF2_HUMAN	613237	614455	#613237 FOCAL SEGMENTAL GLOMERULOSCLEROSIS 5; FSGS5	#614455 CHARCOT-MARIE-TOOTH DISEASE, DOMINANT INTERMEDIATE E; CMTDIE
INP5E_HUMAN	213300	610156	#213300 JOUBERT SYNDROME 1; JBTS1	#610156 MENTAL RETARDATION, TRUNCAL OBESITY, RETINAL DYSTROPHY, AND MICROPENIS
INS_HUMAN	125852	176730	#125852 DIABETES MELLITUS, INSULIN-DEPENDENT, 2	+176730 INSULIN; INS
INS_HUMAN	125852	606176	#125852 DIABETES MELLITUS, INSULIN-DEPENDENT, 2	#606176 DIABETES MELLITUS, PERMANENT NEONATAL; PNDM
INS_HUMAN	125852	613370	#125852 DIABETES MELLITUS, INSULIN-DEPENDENT, 2	#613370 MATURITY-ONSET DIABETES OF THE YOUNG, TYPE 10; MODY10
INS_HUMAN	176730	606176	+176730 INSULIN; INS	#606176 DIABETES MELLITUS, PERMANENT NEONATAL; PNDM
INS_HUMAN	176730	613370	+176730 INSULIN; INS	#613370 MATURITY-ONSET DIABETES OF THE YOUNG, TYPE 10; MODY10
INS_HUMAN	606176	613370	#606176 DIABETES MELLITUS, PERMANENT NEONATAL; PNDM	#613370 MATURITY-ONSET DIABETES OF THE YOUNG, TYPE 10; MODY10
IRF5_HUMAN	180300	612245	#180300 RHEUMATOID ARTHRITIS; RA	#612245 INFLAMMATORY BOWEL DISEASE 14; IBD14
IRF5_HUMAN	180300	612251	#180300 RHEUMATOID ARTHRITIS; RA	#612251 SYSTEMIC LUPUS ERYTHEMATOSUS, SUSCEPTIBILITY TO, 10; SLEB10
IRF5_HUMAN	612245	612251	#612245 INFLAMMATORY BOWEL DISEASE 14; IBD14	#612251 SYSTEMIC LUPUS ERYTHEMATOSUS, SUSCEPTIBILITY TO, 10; SLEB10
IRF6_HUMAN	119300	119500	#119300 VAN DER WOUDE SYNDROME 1; VWS1	#119500 POPLITEAL PTERYGIUM SYNDROME; PPS
IRF6_HUMAN	119300	608864	#119300 VAN DER WOUDE SYNDROME 1; VWS1	#608864 OROFACIAL CLEFT 6, SUSCEPTIBILITY TO; OFC6
IRF6_HUMAN	119500	608864	#119500 POPLITEAL PTERYGIUM SYNDROME; PPS	#608864 OROFACIAL CLEFT 6, SUSCEPTIBILITY TO; OFC6
ISK1_HUMAN	167800	608189	#167800 PANCREATITIS, HEREDITARY; PCTT	#608189 TROPICAL CALCIFIC PANCREATITIS
ITM2B_HUMAN	117300	176500	#117300 CEREBRAL AMYLOID ANGIOPATHY, ITM2B-RELATED, 2	#176500 CEREBRAL AMYLOID ANGIOPATHY, ITM2B-RELATED, 1
K1C10_HUMAN	113800	607602	#113800 EPIDERMOLYTIC HYPERKERATOSIS; EHK	#607602 ICHTHYOSIS, CYCLIC, WITH EPIDERMOLYTIC HYPERKERATOSIS
K1C10_HUMAN	113800	609165	#113800 EPIDERMOLYTIC HYPERKERATOSIS; EHK	#609165 ERYTHRODERMA, ICHTHYOSIFORM, CONGENITAL RETICULAR; CRIE
K1C10_HUMAN	607602	609165	#607602 ICHTHYOSIS, CYCLIC, WITH EPIDERMOLYTIC HYPERKERATOSIS	#609165 ERYTHRODERMA, ICHTHYOSIFORM, CONGENITAL RETICULAR; CRIE
K1C14_HUMAN	125595	131760	#125595 DERMATOPATHIA PIGMENTOSA RETICULARIS; DPR	#131760 EPIDERMOLYSIS BULLOSA SIMPLEX, DOWLING-MEARA TYPE
K1C14_HUMAN	125595	131800	#125595 DERMATOPATHIA PIGMENTOSA RETICULARIS; DPR	#131800 EPIDERMOLYSIS BULLOSA SIMPLEX, LOCALIZED
K1C14_HUMAN	125595	131900	#125595 DERMATOPATHIA PIGMENTOSA RETICULARIS; DPR	#131900 EPIDERMOLYSIS BULLOSA SIMPLEX, GENERALIZED
K1C14_HUMAN	125595	161000	#125595 DERMATOPATHIA PIGMENTOSA RETICULARIS; DPR	#161000 NAEGELI SYNDROME
K1C14_HUMAN	125595	601001	#125595 DERMATOPATHIA PIGMENTOSA RETICULARIS; DPR	#601001 EPIDERMOLYSIS BULLOSA SIMPLEX, AUTOSOMAL RECESSIVE
K1C14_HUMAN	131760	131800	#131760 EPIDERMOLYSIS BULLOSA SIMPLEX, DOWLING-MEARA TYPE	#131800 EPIDERMOLYSIS BULLOSA SIMPLEX, LOCALIZED
K1C14_HUMAN	131760	131900	#131760 EPIDERMOLYSIS BULLOSA SIMPLEX, DOWLING-MEARA TYPE	#131900 EPIDERMOLYSIS BULLOSA SIMPLEX, GENERALIZED
K1C14_HUMAN	131760	161000	#131760 EPIDERMOLYSIS BULLOSA SIMPLEX, DOWLING-MEARA TYPE	#161000 NAEGELI SYNDROME
K1C14_HUMAN	131760	601001	#131760 EPIDERMOLYSIS BULLOSA SIMPLEX, DOWLING-MEARA TYPE	#601001 EPIDERMOLYSIS BULLOSA SIMPLEX, AUTOSOMAL RECESSIVE
K1C14_HUMAN	131800	131900	#131800 EPIDERMOLYSIS BULLOSA SIMPLEX, LOCALIZED	#131900 EPIDERMOLYSIS BULLOSA SIMPLEX, GENERALIZED
K1C14_HUMAN	131800	161000	#131800 EPIDERMOLYSIS BULLOSA SIMPLEX, LOCALIZED	#161000 NAEGELI SYNDROME
K1C14_HUMAN	131800	601001	#131800 EPIDERMOLYSIS BULLOSA SIMPLEX, LOCALIZED	#601001 EPIDERMOLYSIS BULLOSA SIMPLEX, AUTOSOMAL RECESSIVE
K1C14_HUMAN	131900	161000	#131900 EPIDERMOLYSIS BULLOSA SIMPLEX, GENERALIZED	#161000 NAEGELI SYNDROME
K1C14_HUMAN	131900	601001	#131900 EPIDERMOLYSIS BULLOSA SIMPLEX, GENERALIZED	#601001 EPIDERMOLYSIS BULLOSA SIMPLEX, AUTOSOMAL RECESSIVE
K1C14_HUMAN	161000	601001	#161000 NAEGELI SYNDROME	#601001 EPIDERMOLYSIS BULLOSA SIMPLEX, AUTOSOMAL RECESSIVE
K1C16_HUMAN	144200	167200	#144200 PALMOPLANTAR KERATODERMA, EPIDERMOLYTIC; EPPK	#167200 PACHYONYCHIA CONGENITA, TYPE 1; PC1
K1C16_HUMAN	144200	613000	#144200 PALMOPLANTAR KERATODERMA, EPIDERMOLYTIC; EPPK	#613000 PALMOPLANTAR KERATODERMA, NONEPIDERMOLYTIC, FOCAL; FNEPPK
K1C16_HUMAN	167200	613000	#167200 PACHYONYCHIA CONGENITA, TYPE 1; PC1	#613000 PALMOPLANTAR KERATODERMA, NONEPIDERMOLYTIC, FOCAL; FNEPPK
KAT6B_HUMAN	603736	606170	#603736 OHDO SYNDROME, SBBYS VARIANT; SBBYSS	#606170 GENITOPATELLAR SYNDROME; GTPTS
KCNE1_HUMAN	612347	613695	#612347 JERVELL AND LANGE-NIELSEN SYNDROME 2; JLNS2	#613695 LONG QT SYNDROME 5; LQT5
KCNE2_HUMAN	611493	613693	#611493 ATRIAL FIBRILLATION, FAMILIAL, 4; ATFB4	#613693 LONG QT SYNDROME 6; LQT6
KCNH2_HUMAN	609620	613688	#609620 SHORT QT SYNDROME 1; SQT1	#613688 LONG QT SYNDROME 2; LQT2
KCNQ2_HUMAN	121200	613720	#121200 SEIZURES, BENIGN FAMILIAL NEONATAL, 1; BFNS1	#613720 EPILEPTIC ENCEPHALOPATHY, EARLY INFANTILE, 7; EIEE7
KIF1A_HUMAN	610357	614213	#610357 SPASTIC PARAPLEGIA 30, AUTOSOMAL RECESSIVE; SPG30	#614213 NEUROPATHY, HEREDITARY SENSORY, TYPE IIC; HSN2C
KIF1A_HUMAN	610357	614255	#610357 SPASTIC PARAPLEGIA 30, AUTOSOMAL RECESSIVE; SPG30	#614255 MENTAL RETARDATION, AUTOSOMAL DOMINANT 9; MRD9
KIF1A_HUMAN	614213	614255	#614213 NEUROPATHY, HEREDITARY SENSORY, TYPE IIC; HSN2C	#614255 MENTAL RETARDATION, AUTOSOMAL DOMINANT 9; MRD9
KIF1B_HUMAN	118210	171300	#118210 CHARCOT-MARIE-TOOTH DISEASE, AXONAL, TYPE 2A1; CMT2A1	#171300 PHEOCHROMOCYTOMA
KIF1B_HUMAN	118210	256700	#118210 CHARCOT-MARIE-TOOTH DISEASE, AXONAL, TYPE 2A1; CMT2A1	#256700 NEUROBLASTOMA, SUSCEPTIBILITY TO
KIF1B_HUMAN	171300	256700	#171300 PHEOCHROMOCYTOMA	#256700 NEUROBLASTOMA, SUSCEPTIBILITY TO
KIME_HUMAN	260920	610377	#260920 HYPER-IgD SYNDROME; HIDS	#610377 MEVALONIC ACIDURIA; MEVA
KISSR_HUMAN	176400	614837	#176400 PRECOCIOUS PUBERTY, CENTRAL	#614837 HYPOGONADOTROPIC HYPOGONADISM 8 WITH OR WITHOUT ANOSMIA; HH8
KLF1_HUMAN	111150	613566	#111150 BLOOD GROUP--LUTHERAN INHIBITOR; INLU	#613566 FETAL HEMOGLOBIN QUANTITATIVE TRAIT LOCUS 6; HBFQTL6
KLF1_HUMAN	111150	613673	#111150 BLOOD GROUP--LUTHERAN INHIBITOR; INLU	#613673 ANEMIA, DYSERYTHROPOIETIC CONGENITAL, TYPE IV; CDAN4
KLF1_HUMAN	613566	613673	#613566 FETAL HEMOGLOBIN QUANTITATIVE TRAIT LOCUS 6; HBFQTL6	#613673 ANEMIA, DYSERYTHROPOIETIC CONGENITAL, TYPE IV; CDAN4
KPYR_HUMAN	102900	266200	#102900 ADENOSINE TRIPHOSPHATE, ELEVATED, OF ERYTHROCYTES	#266200 PYRUVATE KINASE DEFICIENCY OF RED CELLS
KS6A3_HUMAN	300844	303600	#300844 MENTAL RETARDATION, X-LINKED 19; MRX19	#303600 COFFIN-LOWRY SYNDROME; CLS
LAMA3_HUMAN	226700	245660	#226700 EPIDERMOLYSIS BULLOSA, JUNCTIONAL, HERLITZ TYPE	#245660 LARYNGOONYCHOCUTANEOUS SYNDROME; LOCS
LAMB2_HUMAN	609049	614199	#609049 PIERSON SYNDROME	#614199 NEPHROTIC SYNDROME, TYPE 5, WITH OR WITHOUT OCULAR ABNORMALITIES;
LAMB3_HUMAN	226650	226700	#226650 EPIDERMOLYSIS BULLOSA, JUNCTIONAL, NON-HERLITZ TYPE	#226700 EPIDERMOLYSIS BULLOSA, JUNCTIONAL, HERLITZ TYPE
LBN_HUMAN	193530	225500	#193530 WEYERS ACROFACIAL DYSOSTOSIS	#225500 ELLIS-VAN CREVELD SYNDROME; EVC
LBR_HUMAN	169400	215140	#169400 PELGER-HUET ANOMALY; PHA	#215140 HYDROPS-ECTOPIC CALCIFICATION-MOTH-EATEN SKELETAL DYSPLASIA
LBR_HUMAN	169400	613471	#169400 PELGER-HUET ANOMALY; PHA	#613471 REYNOLDS SYNDROME
LBR_HUMAN	215140	613471	#215140 HYDROPS-ECTOPIC CALCIFICATION-MOTH-EATEN SKELETAL DYSPLASIA	#613471 REYNOLDS SYNDROME
LCAT_HUMAN	136120	245900	#136120 FISH-EYE DISEASE; FED	#245900 LECITHIN:CHOLESTEROL ACYLTRANSFERASE DEFICIENCY
LRP4_HUMAN	212780	614305	#212780 CENANI-LENZ SYNDACTYLY SYNDROME; CLSS	#614305 SCLEROSTEOSIS 2; SOST2
LRP5_HUMAN	144750	166710	#144750 HYPEROSTOSIS CORTICALIS GENERALISATA, BENIGN FORM OF WORTH, WITH TORUS	#166710 OSTEOPOROSIS
LRP5_HUMAN	144750	259770	#144750 HYPEROSTOSIS CORTICALIS GENERALISATA, BENIGN FORM OF WORTH, WITH TORUS	#259770 OSTEOPOROSIS-PSEUDOGLIOMA SYNDROME; OPPG
LRP5_HUMAN	144750	601813	#144750 HYPEROSTOSIS CORTICALIS GENERALISATA, BENIGN FORM OF WORTH, WITH TORUS	#601813 EXUDATIVE VITREORETINOPATHY 4; EVR4
LRP5_HUMAN	144750	601884	#144750 HYPEROSTOSIS CORTICALIS GENERALISATA, BENIGN FORM OF WORTH, WITH TORUS	#601884 BONE MINERAL DENSITY QUANTITATIVE TRAIT LOCUS 1; BMND1
LRP5_HUMAN	144750	607634	#144750 HYPEROSTOSIS CORTICALIS GENERALISATA, BENIGN FORM OF WORTH, WITH TORUS	#607634 OSTEOPETROSIS, AUTOSOMAL DOMINANT 1; OPTA1
LRP5_HUMAN	144750	607636	#144750 HYPEROSTOSIS CORTICALIS GENERALISATA, BENIGN FORM OF WORTH, WITH TORUS	#607636 VAN BUCHEM DISEASE, TYPE 2
LRP5_HUMAN	166710	259770	#166710 OSTEOPOROSIS	#259770 OSTEOPOROSIS-PSEUDOGLIOMA SYNDROME; OPPG
LRP5_HUMAN	166710	601813	#166710 OSTEOPOROSIS	#601813 EXUDATIVE VITREORETINOPATHY 4; EVR4
LRP5_HUMAN	166710	601884	#166710 OSTEOPOROSIS	#601884 BONE MINERAL DENSITY QUANTITATIVE TRAIT LOCUS 1; BMND1
LRP5_HUMAN	166710	607634	#166710 OSTEOPOROSIS	#607634 OSTEOPETROSIS, AUTOSOMAL DOMINANT 1; OPTA1
LRP5_HUMAN	166710	607636	#166710 OSTEOPOROSIS	#607636 VAN BUCHEM DISEASE, TYPE 2
LRP5_HUMAN	259770	601813	#259770 OSTEOPOROSIS-PSEUDOGLIOMA SYNDROME; OPPG	#601813 EXUDATIVE VITREORETINOPATHY 4; EVR4
LRP5_HUMAN	259770	601884	#259770 OSTEOPOROSIS-PSEUDOGLIOMA SYNDROME; OPPG	#601884 BONE MINERAL DENSITY QUANTITATIVE TRAIT LOCUS 1; BMND1
LRP5_HUMAN	259770	607634	#259770 OSTEOPOROSIS-PSEUDOGLIOMA SYNDROME; OPPG	#607634 OSTEOPETROSIS, AUTOSOMAL DOMINANT 1; OPTA1
LRP5_HUMAN	259770	607636	#259770 OSTEOPOROSIS-PSEUDOGLIOMA SYNDROME; OPPG	#607636 VAN BUCHEM DISEASE, TYPE 2
LRP5_HUMAN	601813	601884	#601813 EXUDATIVE VITREORETINOPATHY 4; EVR4	#601884 BONE MINERAL DENSITY QUANTITATIVE TRAIT LOCUS 1; BMND1
LRP5_HUMAN	601813	607634	#601813 EXUDATIVE VITREORETINOPATHY 4; EVR4	#607634 OSTEOPETROSIS, AUTOSOMAL DOMINANT 1; OPTA1
LRP5_HUMAN	601813	607636	#601813 EXUDATIVE VITREORETINOPATHY 4; EVR4	#607636 VAN BUCHEM DISEASE, TYPE 2
LRP5_HUMAN	601884	607634	#601884 BONE MINERAL DENSITY QUANTITATIVE TRAIT LOCUS 1; BMND1	#607634 OSTEOPETROSIS, AUTOSOMAL DOMINANT 1; OPTA1
LRP5_HUMAN	601884	607636	#601884 BONE MINERAL DENSITY QUANTITATIVE TRAIT LOCUS 1; BMND1	#607636 VAN BUCHEM DISEASE, TYPE 2
LRP5_HUMAN	607634	607636	#607634 OSTEOPETROSIS, AUTOSOMAL DOMINANT 1; OPTA1	#607636 VAN BUCHEM DISEASE, TYPE 2
LTBP2_HUMAN	251750	613086	#251750 MICROSPHEROPHAKIA AND/OR MEGALOCORNEA, WITH ECTOPIA LENTIS AND WITH	#613086 GLAUCOMA 3, PRIMARY CONGENITAL, D; GLC3D
LTBP2_HUMAN	251750	614819	#251750 MICROSPHEROPHAKIA AND/OR MEGALOCORNEA, WITH ECTOPIA LENTIS AND WITH	#614819 WEILL-MARCHESANI SYNDROME 3; WMS3
LTBP2_HUMAN	613086	614819	#613086 GLAUCOMA 3, PRIMARY CONGENITAL, D; GLC3D	#614819 WEILL-MARCHESANI SYNDROME 3; WMS3
MAN1_HUMAN	155950	166700	%155950 MELORHEOSTOSIS, ISOLATED	#166700 BUSCHKE-OLLENDORFF SYNDROME; BOS
MATN3_HUMAN	140600	607078	#140600 OSTEOARTHRITIS SUSCEPTIBILITY 2; OS2	#607078 EPIPHYSEAL DYSPLASIA, MULTIPLE, 5; EDM5
MATN3_HUMAN	140600	608728	#140600 OSTEOARTHRITIS SUSCEPTIBILITY 2; OS2	#608728 SPONDYLOEPIMETAPHYSEAL DYSPLASIA, MATRILIN-3 RELATED
MATN3_HUMAN	607078	608728	#607078 EPIPHYSEAL DYSPLASIA, MULTIPLE, 5; EDM5	#608728 SPONDYLOEPIMETAPHYSEAL DYSPLASIA, MATRILIN-3 RELATED
MBL2_HUMAN	610424	614372	#610424 HEPATITIS B VIRUS, SUSCEPTIBILITY TO	#614372 MANNOSE-BINDING PROTEIN DEFICIENCY
MEFV_HUMAN	134610	249100	#134610 FAMILIAL MEDITERRANEAN FEVER, AUTOSOMAL DOMINANT	#249100 FAMILIAL MEDITERRANEAN FEVER; FMF
METH_HUMAN	250940	601634	#250940 METHYLCOBALAMIN DEFICIENCY, cblG TYPE	#601634 NEURAL TUBE DEFECTS, FOLATE-SENSITIVE
MFN2_HUMAN	601152	609260	#601152 HEREDITARY MOTOR AND SENSORY NEUROPATHY VI	#609260 CHARCOT-MARIE-TOOTH DISEASE, AXONAL, TYPE 2A2; CMT2A2
MFRP_HUMAN	609549	611040	#609549 NANOPHTHALMOS 2; NNO2	#611040 MICROPHTHALMIA, ISOLATED 5; MCOP5
MICA_HUMAN	177900	607507	#177900 PSORIASIS SUSCEPTIBILITY 1; PSORS1	#607507 PSORIATIC ARTHRITIS, SUSCEPTIBILITY TO
MKKS_HUMAN	209900	236700	#209900 BARDET-BIEDL SYNDROME; BBS	#236700 MCKUSICK-KAUFMAN SYNDROME; MKKS
MKS3_HUMAN	209900	216360	#209900 BARDET-BIEDL SYNDROME; BBS	#216360 COACH SYNDROME
MKS3_HUMAN	209900	607361	#209900 BARDET-BIEDL SYNDROME; BBS	#607361 MECKEL SYNDROME, TYPE 3; MKS3
MKS3_HUMAN	209900	610688	#209900 BARDET-BIEDL SYNDROME; BBS	#610688 JOUBERT SYNDROME 6; JBTS6
MKS3_HUMAN	209900	613550	#209900 BARDET-BIEDL SYNDROME; BBS	#613550 NEPHRONOPHTHISIS 11; NPHP11
MKS3_HUMAN	216360	607361	#216360 COACH SYNDROME	#607361 MECKEL SYNDROME, TYPE 3; MKS3
MKS3_HUMAN	216360	610688	#216360 COACH SYNDROME	#610688 JOUBERT SYNDROME 6; JBTS6
MKS3_HUMAN	216360	613550	#216360 COACH SYNDROME	#613550 NEPHRONOPHTHISIS 11; NPHP11
MKS3_HUMAN	607361	610688	#607361 MECKEL SYNDROME, TYPE 3; MKS3	#610688 JOUBERT SYNDROME 6; JBTS6
MKS3_HUMAN	607361	613550	#607361 MECKEL SYNDROME, TYPE 3; MKS3	#613550 NEPHRONOPHTHISIS 11; NPHP11
MKS3_HUMAN	610688	613550	#610688 JOUBERT SYNDROME 6; JBTS6	#613550 NEPHRONOPHTHISIS 11; NPHP11
MLH3_HUMAN	114500	614385	#114500 COLORECTAL CANCER; CRC	#614385 COLORECTAL CANCER, HEREDITARY NONPOLYPOSIS, TYPE 7; HNPCC7
MSHR_HUMAN	266300	613098	#266300 SKIN/HAIR/EYE PIGMENTATION, VARIATION IN, 2; SHEP2	#613098 INCREASED ANALGESIA FROM KAPPA-OPIOID RECEPTOR AGONIST, FEMALE-SPECIFIC
MSHR_HUMAN	266300	613099	#266300 SKIN/HAIR/EYE PIGMENTATION, VARIATION IN, 2; SHEP2	#613099 MELANOMA, CUTANEOUS MALIGNANT, SUSCEPTIBILITY TO, 5; CMM5
MSHR_HUMAN	613098	613099	#613098 INCREASED ANALGESIA FROM KAPPA-OPIOID RECEPTOR AGONIST, FEMALE-SPECIFIC	#613099 MELANOMA, CUTANEOUS MALIGNANT, SUSCEPTIBILITY TO, 5; CMM5
MTHR_HUMAN	236250	601367	#236250 HOMOCYSTINURIA DUE TO DEFICIENCY OF N(5,10)-METHYLENETETRAHYDROFOLATE	#601367 STROKE, ISCHEMIC
MTHR_HUMAN	236250	601634	#236250 HOMOCYSTINURIA DUE TO DEFICIENCY OF N(5,10)-METHYLENETETRAHYDROFOLATE	#601634 NEURAL TUBE DEFECTS, FOLATE-SENSITIVE
MTHR_HUMAN	236250	603174	#236250 HOMOCYSTINURIA DUE TO DEFICIENCY OF N(5,10)-METHYLENETETRAHYDROFOLATE	603174 HOMOCYSTEINEMIA
MTHR_HUMAN	601367	601634	#601367 STROKE, ISCHEMIC	#601634 NEURAL TUBE DEFECTS, FOLATE-SENSITIVE
MTHR_HUMAN	601367	603174	#601367 STROKE, ISCHEMIC	603174 HOMOCYSTEINEMIA
MTHR_HUMAN	601634	603174	#601634 NEURAL TUBE DEFECTS, FOLATE-SENSITIVE	603174 HOMOCYSTEINEMIA
MTRR_HUMAN	236270	601634	#236270 HOMOCYSTINURIA-MEGALOBLASTIC ANEMIA DUE TO DEFECT IN COBALAMIN METABOLISM,	#601634 NEURAL TUBE DEFECTS, FOLATE-SENSITIVE
MUTYH_HUMAN	608456	613659	#608456 FAMILIAL ADENOMATOUS POLYPOSIS, 2; FAP2	#613659 GASTRIC CANCER
MYH14_HUMAN	600652	614369	#600652 DEAFNESS, AUTOSOMAL DOMINANT 4A; DFNA4A	#614369 PERIPHERAL NEUROPATHY, MYOPATHY, HOARSENESS, AND HEARING LOSS; PNMHH
MYH6_HUMAN	613251	613252	#613251 CARDIOMYOPATHY, FAMILIAL HYPERTROPHIC, 14; CMH14	#613252 CARDIOMYOPATHY, DILATED, 1EE; CMD1EE
MYH6_HUMAN	613251	614089	#613251 CARDIOMYOPATHY, FAMILIAL HYPERTROPHIC, 14; CMH14	#614089 ATRIAL SEPTAL DEFECT 3; ASD3
MYH6_HUMAN	613251	614090	#613251 CARDIOMYOPATHY, FAMILIAL HYPERTROPHIC, 14; CMH14	#614090 SICK SINUS SYNDROME 3, SUSCEPTIBILITY TO; SSS3
MYH6_HUMAN	613252	614089	#613252 CARDIOMYOPATHY, DILATED, 1EE; CMD1EE	#614089 ATRIAL SEPTAL DEFECT 3; ASD3
MYH6_HUMAN	613252	614090	#613252 CARDIOMYOPATHY, DILATED, 1EE; CMD1EE	#614090 SICK SINUS SYNDROME 3, SUSCEPTIBILITY TO; SSS3
MYH6_HUMAN	614089	614090	#614089 ATRIAL SEPTAL DEFECT 3; ASD3	#614090 SICK SINUS SYNDROME 3, SUSCEPTIBILITY TO; SSS3
MYH7_HUMAN	160500	181430	#160500 MYOPATHY, DISTAL, 1; MPD1	#181430 SCAPULOPERONEAL MYOPATHY, MYH7-RELATED; SPMM
MYH7_HUMAN	160500	192600	#160500 MYOPATHY, DISTAL, 1; MPD1	#192600 CARDIOMYOPATHY, FAMILIAL HYPERTROPHIC, 1; CMH1
MYH7_HUMAN	160500	608358	#160500 MYOPATHY, DISTAL, 1; MPD1	#608358 MYOPATHY, MYOSIN STORAGE
MYH7_HUMAN	160500	613426	#160500 MYOPATHY, DISTAL, 1; MPD1	#613426 CARDIOMYOPATHY, DILATED, 1S; CMD1S
MYH7_HUMAN	181430	192600	#181430 SCAPULOPERONEAL MYOPATHY, MYH7-RELATED; SPMM	#192600 CARDIOMYOPATHY, FAMILIAL HYPERTROPHIC, 1; CMH1
MYH7_HUMAN	181430	608358	#181430 SCAPULOPERONEAL MYOPATHY, MYH7-RELATED; SPMM	#608358 MYOPATHY, MYOSIN STORAGE
MYH7_HUMAN	181430	613426	#181430 SCAPULOPERONEAL MYOPATHY, MYH7-RELATED; SPMM	#613426 CARDIOMYOPATHY, DILATED, 1S; CMD1S
MYH7_HUMAN	192600	608358	#192600 CARDIOMYOPATHY, FAMILIAL HYPERTROPHIC, 1; CMH1	#608358 MYOPATHY, MYOSIN STORAGE
MYH7_HUMAN	192600	613426	#192600 CARDIOMYOPATHY, FAMILIAL HYPERTROPHIC, 1; CMH1	#613426 CARDIOMYOPATHY, DILATED, 1S; CMD1S
MYH7_HUMAN	608358	613426	#608358 MYOPATHY, MYOSIN STORAGE	#613426 CARDIOMYOPATHY, DILATED, 1S; CMD1S
MYO6_HUMAN	606346	607821	#606346 DEAFNESS, AUTOSOMAL DOMINANT 22; DFNA22	#607821 DEAFNESS, AUTOSOMAL RECESSIVE 37; DFNB37
MYOTI_HUMAN	159000	182920	#159000 MUSCULAR DYSTROPHY, LIMB-GIRDLE, TYPE 1A; LGMD1A	#182920 MYOPATHY, SPHEROID BODY
MYOTI_HUMAN	159000	609200	#159000 MUSCULAR DYSTROPHY, LIMB-GIRDLE, TYPE 1A; LGMD1A	#609200 MYOPATHY, MYOFIBRILLAR, 3; MFM3
MYOTI_HUMAN	182920	609200	#182920 MYOPATHY, SPHEROID BODY	#609200 MYOPATHY, MYOFIBRILLAR, 3; MFM3
MYP0_HUMAN	103100	118200	#103100 ADIE PUPIL	#118200 CHARCOT-MARIE-TOOTH DISEASE, DEMYELINATING, TYPE 1B; CMT1B
MYP0_HUMAN	103100	145900	#103100 ADIE PUPIL	#145900 HYPERTROPHIC NEUROPATHY OF DEJERINE-SOTTAS
MYP0_HUMAN	103100	180800	#103100 ADIE PUPIL	#180800 ROUSSY-LEVY HEREDITARY AREFLEXIC DYSTASIA
MYP0_HUMAN	103100	605253	#103100 ADIE PUPIL	#605253 NEUROPATHY, CONGENITAL HYPOMYELINATING OR AMYELINATING, AUTOSOMAL
MYP0_HUMAN	103100	607677	#103100 ADIE PUPIL	#607677 CHARCOT-MARIE-TOOTH DISEASE, AXONAL, TYPE 2I; CMT2I
MYP0_HUMAN	103100	607736	#103100 ADIE PUPIL	#607736 CHARCOT-MARIE-TOOTH DISEASE, AXONAL, TYPE 2J; CMT2J
MYP0_HUMAN	103100	607791	#103100 ADIE PUPIL	#607791 CHARCOT-MARIE-TOOTH DISEASE, DOMINANT INTERMEDIATE D; CMTDID
MYP0_HUMAN	118200	145900	#118200 CHARCOT-MARIE-TOOTH DISEASE, DEMYELINATING, TYPE 1B; CMT1B	#145900 HYPERTROPHIC NEUROPATHY OF DEJERINE-SOTTAS
MYP0_HUMAN	118200	180800	#118200 CHARCOT-MARIE-TOOTH DISEASE, DEMYELINATING, TYPE 1B; CMT1B	#180800 ROUSSY-LEVY HEREDITARY AREFLEXIC DYSTASIA
MYP0_HUMAN	118200	605253	#118200 CHARCOT-MARIE-TOOTH DISEASE, DEMYELINATING, TYPE 1B; CMT1B	#605253 NEUROPATHY, CONGENITAL HYPOMYELINATING OR AMYELINATING, AUTOSOMAL
MYP0_HUMAN	118200	607677	#118200 CHARCOT-MARIE-TOOTH DISEASE, DEMYELINATING, TYPE 1B; CMT1B	#607677 CHARCOT-MARIE-TOOTH DISEASE, AXONAL, TYPE 2I; CMT2I
MYP0_HUMAN	118200	607736	#118200 CHARCOT-MARIE-TOOTH DISEASE, DEMYELINATING, TYPE 1B; CMT1B	#607736 CHARCOT-MARIE-TOOTH DISEASE, AXONAL, TYPE 2J; CMT2J
MYP0_HUMAN	118200	607791	#118200 CHARCOT-MARIE-TOOTH DISEASE, DEMYELINATING, TYPE 1B; CMT1B	#607791 CHARCOT-MARIE-TOOTH DISEASE, DOMINANT INTERMEDIATE D; CMTDID
MYP0_HUMAN	145900	180800	#145900 HYPERTROPHIC NEUROPATHY OF DEJERINE-SOTTAS	#180800 ROUSSY-LEVY HEREDITARY AREFLEXIC DYSTASIA
MYP0_HUMAN	145900	605253	#145900 HYPERTROPHIC NEUROPATHY OF DEJERINE-SOTTAS	#605253 NEUROPATHY, CONGENITAL HYPOMYELINATING OR AMYELINATING, AUTOSOMAL
MYP0_HUMAN	145900	607677	#145900 HYPERTROPHIC NEUROPATHY OF DEJERINE-SOTTAS	#607677 CHARCOT-MARIE-TOOTH DISEASE, AXONAL, TYPE 2I; CMT2I
MYP0_HUMAN	145900	607736	#145900 HYPERTROPHIC NEUROPATHY OF DEJERINE-SOTTAS	#607736 CHARCOT-MARIE-TOOTH DISEASE, AXONAL, TYPE 2J; CMT2J
MYP0_HUMAN	145900	607791	#145900 HYPERTROPHIC NEUROPATHY OF DEJERINE-SOTTAS	#607791 CHARCOT-MARIE-TOOTH DISEASE, DOMINANT INTERMEDIATE D; CMTDID
MYP0_HUMAN	180800	605253	#180800 ROUSSY-LEVY HEREDITARY AREFLEXIC DYSTASIA	#605253 NEUROPATHY, CONGENITAL HYPOMYELINATING OR AMYELINATING, AUTOSOMAL
MYP0_HUMAN	180800	607677	#180800 ROUSSY-LEVY HEREDITARY AREFLEXIC DYSTASIA	#607677 CHARCOT-MARIE-TOOTH DISEASE, AXONAL, TYPE 2I; CMT2I
MYP0_HUMAN	180800	607736	#180800 ROUSSY-LEVY HEREDITARY AREFLEXIC DYSTASIA	#607736 CHARCOT-MARIE-TOOTH DISEASE, AXONAL, TYPE 2J; CMT2J
MYP0_HUMAN	180800	607791	#180800 ROUSSY-LEVY HEREDITARY AREFLEXIC DYSTASIA	#607791 CHARCOT-MARIE-TOOTH DISEASE, DOMINANT INTERMEDIATE D; CMTDID
MYP0_HUMAN	605253	607677	#605253 NEUROPATHY, CONGENITAL HYPOMYELINATING OR AMYELINATING, AUTOSOMAL	#607677 CHARCOT-MARIE-TOOTH DISEASE, AXONAL, TYPE 2I; CMT2I
MYP0_HUMAN	605253	607736	#605253 NEUROPATHY, CONGENITAL HYPOMYELINATING OR AMYELINATING, AUTOSOMAL	#607736 CHARCOT-MARIE-TOOTH DISEASE, AXONAL, TYPE 2J; CMT2J
MYP0_HUMAN	605253	607791	#605253 NEUROPATHY, CONGENITAL HYPOMYELINATING OR AMYELINATING, AUTOSOMAL	#607791 CHARCOT-MARIE-TOOTH DISEASE, DOMINANT INTERMEDIATE D; CMTDID
MYP0_HUMAN	607677	607736	#607677 CHARCOT-MARIE-TOOTH DISEASE, AXONAL, TYPE 2I; CMT2I	#607736 CHARCOT-MARIE-TOOTH DISEASE, AXONAL, TYPE 2J; CMT2J
MYP0_HUMAN	607677	607791	#607677 CHARCOT-MARIE-TOOTH DISEASE, AXONAL, TYPE 2I; CMT2I	#607791 CHARCOT-MARIE-TOOTH DISEASE, DOMINANT INTERMEDIATE D; CMTDID
MYP0_HUMAN	607736	607791	#607736 CHARCOT-MARIE-TOOTH DISEASE, AXONAL, TYPE 2J; CMT2J	#607791 CHARCOT-MARIE-TOOTH DISEASE, DOMINANT INTERMEDIATE D; CMTDID
MYPC1_HUMAN	614335	614915	#614335 ARTHROGRYPOSIS, DISTAL, TYPE 1B; DA1B	#614915 LETHAL CONGENITAL CONTRACTURE SYNDROME 4; LCCS4
MYPR_HUMAN	312080	312920	#312080 PELIZAEUS-MERZBACHER DISEASE; PMD	#312920 SPASTIC PARAPLEGIA 2, X-LINKED; SPG2
NALP1_HUMAN	193200	606579	%193200 VITILIGO-ASSOCIATED MULTIPLE AUTOIMMUNE DISEASE SUSCEPTIBILITY 6;	#606579 VITILIGO-ASSOCIATED MULTIPLE AUTOIMMUNE DISEASE SUSCEPTIBILITY 1;
NDP_HUMAN	305390	310600	#305390 EXUDATIVE VITREORETINOPATHY 2, X-LINKED; EVR2	#310600 NORRIE DISEASE; ND
NDUS7_HUMAN	252010	256000	#252010 MITOCHONDRIAL COMPLEX I DEFICIENCY	#256000 LEIGH SYNDROME; LS
NDUV1_HUMAN	252010	256000	#252010 MITOCHONDRIAL COMPLEX I DEFICIENCY	#256000 LEIGH SYNDROME; LS
NEC1_HUMAN	600955	612362	#600955 PROPROTEIN CONVERTASE 1/3 DEFICIENCY	#612362 BODY MASS INDEX QUANTITATIVE TRAIT LOCUS 12; BMIQ12
NEXN_HUMAN	613122	613876	#613122 CARDIOMYOPATHY, DILATED, 1CC; CMD1CC	#613876 CARDIOMYOPATHY, FAMILIAL HYPERTROPHIC, 20; CMH20
NF1_HUMAN	114500	162200	#114500 COLORECTAL CANCER; CRC	#162200 NEUROFIBROMATOSIS, TYPE I; NF1
NF1_HUMAN	114500	162210	#114500 COLORECTAL CANCER; CRC	#162210 NEUROFIBROMATOSIS, FAMILIAL SPINAL
NF1_HUMAN	114500	193520	#114500 COLORECTAL CANCER; CRC	#193520 WATSON SYNDROME
NF1_HUMAN	114500	601321	#114500 COLORECTAL CANCER; CRC	#601321 NEUROFIBROMATOSIS-NOONAN SYNDROME; NFNS
NF1_HUMAN	114500	607785	#114500 COLORECTAL CANCER; CRC	#607785 JUVENILE MYELOMONOCYTIC LEUKEMIA; JMML
NF1_HUMAN	162200	162210	#162200 NEUROFIBROMATOSIS, TYPE I; NF1	#162210 NEUROFIBROMATOSIS, FAMILIAL SPINAL
NF1_HUMAN	162200	193520	#162200 NEUROFIBROMATOSIS, TYPE I; NF1	#193520 WATSON SYNDROME
NF1_HUMAN	162200	601321	#162200 NEUROFIBROMATOSIS, TYPE I; NF1	#601321 NEUROFIBROMATOSIS-NOONAN SYNDROME; NFNS
NF1_HUMAN	162200	607785	#162200 NEUROFIBROMATOSIS, TYPE I; NF1	#607785 JUVENILE MYELOMONOCYTIC LEUKEMIA; JMML
NF1_HUMAN	162210	193520	#162210 NEUROFIBROMATOSIS, FAMILIAL SPINAL	#193520 WATSON SYNDROME
NF1_HUMAN	162210	601321	#162210 NEUROFIBROMATOSIS, FAMILIAL SPINAL	#601321 NEUROFIBROMATOSIS-NOONAN SYNDROME; NFNS
NF1_HUMAN	162210	607785	#162210 NEUROFIBROMATOSIS, FAMILIAL SPINAL	#607785 JUVENILE MYELOMONOCYTIC LEUKEMIA; JMML
NF1_HUMAN	193520	601321	#193520 WATSON SYNDROME	#601321 NEUROFIBROMATOSIS-NOONAN SYNDROME; NFNS
NF1_HUMAN	193520	607785	#193520 WATSON SYNDROME	#607785 JUVENILE MYELOMONOCYTIC LEUKEMIA; JMML
NF1_HUMAN	601321	607785	#601321 NEUROFIBROMATOSIS-NOONAN SYNDROME; NFNS	#607785 JUVENILE MYELOMONOCYTIC LEUKEMIA; JMML
NFL_HUMAN	607684	607734	#607684 CHARCOT-MARIE-TOOTH DISEASE, AXONAL, TYPE 2E; CMT2E	#607734 CHARCOT-MARIE-TOOTH DISEASE, DEMYELINATING, TYPE 1F; CMT1F
NOD2_HUMAN	186580	266600	#186580 BLAU SYNDROME	#266600 INFLAMMATORY BOWEL DISEASE 1; IBD1
NOD2_HUMAN	186580	609464	#186580 BLAU SYNDROME	#609464 SARCOIDOSIS, EARLY-ONSET
NOD2_HUMAN	266600	609464	#266600 INFLAMMATORY BOWEL DISEASE 1; IBD1	#609464 SARCOIDOSIS, EARLY-ONSET
NOGG_HUMAN	184460	185800	#184460 STAPES ANKYLOSIS WITH BROAD THUMB AND TOES	#185800 SYMPHALANGISM, PROXIMAL; SYM1
NOGG_HUMAN	184460	186500	#184460 STAPES ANKYLOSIS WITH BROAD THUMB AND TOES	#186500 MULTIPLE SYNOSTOSES SYNDROME 1; SYNS1
NOGG_HUMAN	184460	186570	#184460 STAPES ANKYLOSIS WITH BROAD THUMB AND TOES	#186570 TARSAL-CARPAL COALITION SYNDROME; TCC
NOGG_HUMAN	184460	611377	#184460 STAPES ANKYLOSIS WITH BROAD THUMB AND TOES	#611377 BRACHYDACTYLY, TYPE B2; BDB2
NOGG_HUMAN	185800	186500	#185800 SYMPHALANGISM, PROXIMAL; SYM1	#186500 MULTIPLE SYNOSTOSES SYNDROME 1; SYNS1
NOGG_HUMAN	185800	186570	#185800 SYMPHALANGISM, PROXIMAL; SYM1	#186570 TARSAL-CARPAL COALITION SYNDROME; TCC
NOGG_HUMAN	185800	611377	#185800 SYMPHALANGISM, PROXIMAL; SYM1	#611377 BRACHYDACTYLY, TYPE B2; BDB2
NOGG_HUMAN	186500	186570	#186500 MULTIPLE SYNOSTOSES SYNDROME 1; SYNS1	#186570 TARSAL-CARPAL COALITION SYNDROME; TCC
NOGG_HUMAN	186500	611377	#186500 MULTIPLE SYNOSTOSES SYNDROME 1; SYNS1	#611377 BRACHYDACTYLY, TYPE B2; BDB2
NOGG_HUMAN	186570	611377	#186570 TARSAL-CARPAL COALITION SYNDROME; TCC	#611377 BRACHYDACTYLY, TYPE B2; BDB2
NPHP1_HUMAN	256100	266900	#256100 NEPHRONOPHTHISIS 1; NPHP1	#266900 SENIOR-LOKEN SYNDROME 1; SLSN1
NPHP1_HUMAN	256100	609583	#256100 NEPHRONOPHTHISIS 1; NPHP1	#609583 JOUBERT SYNDROME 4; JBTS4
NPHP1_HUMAN	266900	609583	#266900 SENIOR-LOKEN SYNDROME 1; SLSN1	#609583 JOUBERT SYNDROME 4; JBTS4
NPHP3_HUMAN	208540	267010	#208540 RENAL-HEPATIC-PANCREATIC DYSPLASIA; RHPD	#267010 MECKEL SYNDROME, TYPE 7; MKS7
NPHP3_HUMAN	208540	604387	#208540 RENAL-HEPATIC-PANCREATIC DYSPLASIA; RHPD	#604387 NEPHRONOPHTHISIS 3; NPHP3
NPHP3_HUMAN	267010	604387	#267010 MECKEL SYNDROME, TYPE 7; MKS7	#604387 NEPHRONOPHTHISIS 3; NPHP3
NPHP4_HUMAN	606966	606996	#606966 NEPHRONOPHTHISIS 4; NPHP4	#606996 SENIOR-LOKEN SYNDROME 4; SLSN4
NPT2A_HUMAN	612286	613388	#612286 NEPHROLITHIASIS/OSTEOPOROSIS, HYPOPHOSPHATEMIC, 1; NPHLOP1	#613388 FANCONI RENOTUBULAR SYNDROME 2; FRTS2
NR0B1_HUMAN	300018	300200	#300018 46,XY SEX REVERSAL 2; SRXY2	#300200 ADRENAL HYPOPLASIA, CONGENITAL; AHC
NRL_HUMAN	162080	613750	+162080 NEURAL RETINA LEUCINE ZIPPER; NRL	#613750 RETINITIS PIGMENTOSA 27; RP27
NSD1_HUMAN	117550	130650	#117550 SOTOS SYNDROME 1; SOTOS1	#130650 BECKWITH-WIEDEMANN SYNDROME; BWS
NSD1_HUMAN	117550	277590	#117550 SOTOS SYNDROME 1; SOTOS1	^614421 MOVED TO 277590
NSD1_HUMAN	130650	277590	#130650 BECKWITH-WIEDEMANN SYNDROME; BWS	^614421 MOVED TO 277590
NU2M_HUMAN	502500	535000	#502500 ALZHEIMER DISEASE, SUSCEPTIBILITY TO, MITOCHONDRIAL	#535000 LEBER OPTIC ATROPHY
NU3M_HUMAN	252010	256000	#252010 MITOCHONDRIAL COMPLEX I DEFICIENCY	#256000 LEIGH SYNDROME; LS
NU4M_HUMAN	500001	535000	#500001 LEBER OPTIC ATROPHY AND DYSTONIA	#535000 LEBER OPTIC ATROPHY
NU4M_HUMAN	500001	540000	#500001 LEBER OPTIC ATROPHY AND DYSTONIA	#540000 MITOCHONDRIAL MYOPATHY, ENCEPHALOPATHY, LACTIC ACIDOSIS, AND STROKE-LIKE
NU4M_HUMAN	535000	540000	#535000 LEBER OPTIC ATROPHY	#540000 MITOCHONDRIAL MYOPATHY, ENCEPHALOPATHY, LACTIC ACIDOSIS, AND STROKE-LIKE
NU5M_HUMAN	252010	256000	#252010 MITOCHONDRIAL COMPLEX I DEFICIENCY	#256000 LEIGH SYNDROME; LS
NU5M_HUMAN	252010	535000	#252010 MITOCHONDRIAL COMPLEX I DEFICIENCY	#535000 LEBER OPTIC ATROPHY
NU5M_HUMAN	252010	540000	#252010 MITOCHONDRIAL COMPLEX I DEFICIENCY	#540000 MITOCHONDRIAL MYOPATHY, ENCEPHALOPATHY, LACTIC ACIDOSIS, AND STROKE-LIKE
NU5M_HUMAN	256000	535000	#256000 LEIGH SYNDROME; LS	#535000 LEBER OPTIC ATROPHY
NU5M_HUMAN	256000	540000	#256000 LEIGH SYNDROME; LS	#540000 MITOCHONDRIAL MYOPATHY, ENCEPHALOPATHY, LACTIC ACIDOSIS, AND STROKE-LIKE
NU5M_HUMAN	535000	540000	#535000 LEBER OPTIC ATROPHY	#540000 MITOCHONDRIAL MYOPATHY, ENCEPHALOPATHY, LACTIC ACIDOSIS, AND STROKE-LIKE
ODPA_HUMAN	308930	312170	#308930 LEIGH SYNDROME, X-LINKED	#312170 PYRUVATE DEHYDROGENASE E1-ALPHA DEFICIENCY; PDHAD
OFD1_HUMAN	300209	300804	#300209 SIMPSON-GOLABI-BEHMEL SYNDROME, TYPE 2	#300804 JOUBERT SYNDROME 10; JBTS10
OFD1_HUMAN	300209	311200	#300209 SIMPSON-GOLABI-BEHMEL SYNDROME, TYPE 2	#311200 OROFACIODIGITAL SYNDROME I; OFD1
OFD1_HUMAN	300804	311200	#300804 JOUBERT SYNDROME 10; JBTS10	#311200 OROFACIODIGITAL SYNDROME I; OFD1
OPA1_HUMAN	125250	165500	#125250 OPTIC ATROPHY WITH OR WITHOUT DEAFNESS, OPHTHALMOPLEGIA, MYOPATHY,	#165500 OPTIC ATROPHY 1; OPA1
OPSR_HUMAN	303700	303900	#303700 BLUE CONE MONOCHROMACY; BCM	#303900 COLORBLINDNESS, PARTIAL, PROTAN SERIES; CBP
OTX2_HUMAN	610125	613986	#610125 MICROPHTHALMIA, SYNDROMIC 5; MCOPS5	#613986 PITUITARY HORMONE DEFICIENCY, COMBINED, 6; CPHD6
P5CR1_HUMAN	612940	614438	#612940 CUTIS LAXA, AUTOSOMAL RECESSIVE, TYPE IIB; ARCL2B	#614438 CUTIS LAXA, AUTOSOMAL RECESSIVE, TYPE IIIB; ARCL3B
PAFA_HUMAN	147050	600807	#147050 IgE RESPONSIVENESS, ATOPIC; IGER	#600807 ASTHMA, SUSCEPTIBILITY TO
PAFA_HUMAN	147050	614278	#147050 IgE RESPONSIVENESS, ATOPIC; IGER	#614278 PLATELET-ACTIVATING FACTOR ACETYLHYDROLASE DEFICIENCY; PAFAD
PAFA_HUMAN	600807	614278	#600807 ASTHMA, SUSCEPTIBILITY TO	#614278 PLATELET-ACTIVATING FACTOR ACETYLHYDROLASE DEFICIENCY; PAFAD
PALB2_HUMAN	114480	610832	#114480 BREAST CANCER	#610832 FANCONI ANEMIA, COMPLEMENTATION GROUP N; FANCN
PALB2_HUMAN	114480	613348	#114480 BREAST CANCER	#613348 PANCREATIC CANCER, SUSCEPTIBILITY TO, 3
PALB2_HUMAN	610832	613348	#610832 FANCONI ANEMIA, COMPLEMENTATION GROUP N; FANCN	#613348 PANCREATIC CANCER, SUSCEPTIBILITY TO, 3
PANK2_HUMAN	234200	607236	#234200 NEURODEGENERATION WITH BRAIN IRON ACCUMULATION 1; NBIA1	#607236 HYPOPREBETALIPOPROTEINEMIA, ACANTHOCYTOSIS, RETINITIS PIGMENTOSA,
PAX4_HUMAN	125853	222100	#125853 DIABETES MELLITUS, NONINSULIN-DEPENDENT; NIDDM	%222100 DIABETES MELLITUS, INSULIN-DEPENDENT; IDDM
PAX4_HUMAN	125853	612225	#125853 DIABETES MELLITUS, NONINSULIN-DEPENDENT; NIDDM	#612225 MATURITY-ONSET DIABETES OF THE YOUNG, TYPE 9; MODY9
PAX4_HUMAN	125853	612227	#125853 DIABETES MELLITUS, NONINSULIN-DEPENDENT; NIDDM	#612227 DIABETES MELLITUS, KETOSIS-PRONE; KPD
PAX4_HUMAN	222100	612225	%222100 DIABETES MELLITUS, INSULIN-DEPENDENT; IDDM	#612225 MATURITY-ONSET DIABETES OF THE YOUNG, TYPE 9; MODY9
PAX4_HUMAN	222100	612227	%222100 DIABETES MELLITUS, INSULIN-DEPENDENT; IDDM	#612227 DIABETES MELLITUS, KETOSIS-PRONE; KPD
PAX4_HUMAN	612225	612227	#612225 MATURITY-ONSET DIABETES OF THE YOUNG, TYPE 9; MODY9	#612227 DIABETES MELLITUS, KETOSIS-PRONE; KPD
PCD15_HUMAN	601067	602083	#601067 USHER SYNDROME, TYPE ID; USH1D	#602083 USHER SYNDROME, TYPE IF; USH1F
PCD15_HUMAN	601067	609533	#601067 USHER SYNDROME, TYPE ID; USH1D	#609533 DEAFNESS, AUTOSOMAL RECESSIVE 23; DFNB23
PCD15_HUMAN	602083	609533	#602083 USHER SYNDROME, TYPE IF; USH1F	#609533 DEAFNESS, AUTOSOMAL RECESSIVE 23; DFNB23
PDE6B_HUMAN	163500	613801	#163500 NIGHT BLINDNESS, CONGENITAL STATIONARY, AUTOSOMAL DOMINANT 2; CSNBAD2	#613801 RETINITIS PIGMENTOSA 40; RP40
PDX1_HUMAN	125853	260370	#125853 DIABETES MELLITUS, NONINSULIN-DEPENDENT; NIDDM	#260370 PANCREATIC AGENESIS, CONGENITAL; PAGEN
PDX1_HUMAN	125853	606392	#125853 DIABETES MELLITUS, NONINSULIN-DEPENDENT; NIDDM	#606392 MATURITY-ONSET DIABETES OF THE YOUNG, TYPE 4; MODY4
PDX1_HUMAN	260370	606392	#260370 PANCREATIC AGENESIS, CONGENITAL; PAGEN	#606392 MATURITY-ONSET DIABETES OF THE YOUNG, TYPE 4; MODY4
PEO1_HUMAN	271245	607459	#271245 MITOCHONDRIAL DNA DEPLETION SYNDROME 7 (HEPATOCEREBRAL TYPE); MTDPS7	#607459 SENSORY ATAXIC NEUROPATHY, DYSARTHRIA, AND OPHTHALMOPARESIS; SANDO
PEO1_HUMAN	271245	609286	#271245 MITOCHONDRIAL DNA DEPLETION SYNDROME 7 (HEPATOCEREBRAL TYPE); MTDPS7	#609286 PROGRESSIVE EXTERNAL OPHTHALMOPLEGIA WITH MITOCHONDRIAL DNA DELETIONS,
PEO1_HUMAN	607459	609286	#607459 SENSORY ATAXIC NEUROPATHY, DYSARTHRIA, AND OPHTHALMOPARESIS; SANDO	#609286 PROGRESSIVE EXTERNAL OPHTHALMOPLEGIA WITH MITOCHONDRIAL DNA DELETIONS,
PEX1_HUMAN	214100	601539	#214100 PEROXISOME BIOGENESIS DISORDER 1A (ZELLWEGER); PBD1A	#601539 PEROXISOME BIOGENESIS DISORDER 1B; PBD1B
PEX16_HUMAN	614876	614877	#614876 PEROXISOME BIOGENESIS DISORDER 8A (ZELLWEGER); PBD8A	#614877 PEROXISOME BIOGENESIS DISORDER 8B; PBD8B
PEX2_HUMAN	614866	614867	#614866 PEROXISOME BIOGENESIS DISORDER 5A (ZELLWEGER); PBD5A	#614867 PEROXISOME BIOGENESIS DISORDER 5B; PBD5B
PEX26_HUMAN	614872	614873	#614872 PEROXISOME BIOGENESIS DISORDER 7A (ZELLWEGER); PBD7A	#614873 PEROXISOME BIOGENESIS DISORDER 7B; PBD7B
PEX6_HUMAN	614862	614863	#614862 PEROXISOME BIOGENESIS DISORDER 4A (ZELLWEGER); PBD4A	#614863 PEROXISOME BIOGENESIS DISORDER 4B; PBD4B
PEX7_HUMAN	215100	614879	#215100 RHIZOMELIC CHONDRODYSPLASIA PUNCTATA, TYPE 1; RCDP1	#614879 PEROXISOME BIOGENESIS DISORDER 9B; PBD9B
PGCA_HUMAN	165800	608361	#165800 OSTEOCHONDRITIS DISSECANS, SHORT STATURE, AND EARLY-ONSET OSTEOARTHRITIS;	#608361 SPONDYLOEPIPHYSEAL DYSPLASIA, KIMBERLEY TYPE
PGCA_HUMAN	165800	612813	#165800 OSTEOCHONDRITIS DISSECANS, SHORT STATURE, AND EARLY-ONSET OSTEOARTHRITIS;	#612813 SPONDYLOEPIMETAPHYSEAL DYSPLASIA, AGGRECAN TYPE
PGCA_HUMAN	608361	612813	#608361 SPONDYLOEPIPHYSEAL DYSPLASIA, KIMBERLEY TYPE	#612813 SPONDYLOEPIMETAPHYSEAL DYSPLASIA, AGGRECAN TYPE
PGM1_HUMAN	612934	614921	#612934 GLYCOGEN STORAGE DISEASE XIV; GSD14	#614921 CONGENITAL DISORDER OF GLYCOSYLATION, TYPE It; CDG1T
PITX3_HUMAN	107250	604219	^116150 MOVED TO 116200 AND 107250	#604219 CATARACT 9, MULTIPLE TYPES; CTRCT9
PITX3_HUMAN	107250	610623	^116150 MOVED TO 116200 AND 107250	#610623 CATARACT 11, MULTIPLE TYPES; CTRCT11
PITX3_HUMAN	604219	610623	#604219 CATARACT 9, MULTIPLE TYPES; CTRCT9	#610623 CATARACT 11, MULTIPLE TYPES; CTRCT11
PLOD2_HUMAN	259450	609220	#259450 BRUCK SYNDROME 1; BRKS1	#609220 BRUCK SYNDROME 2; BRKS2
PMGT1_HUMAN	253280	613151	#253280 MUSCULAR DYSTROPHY-DYSTROGLYCANOPATHY (CONGENITAL WITH BRAIN AND EYE	#613151 MUSCULAR DYSTROPHY-DYSTROGLYCANOPATHY (CONGENITAL WITH MENTAL RETARDATION),
PMGT1_HUMAN	253280	613157	#253280 MUSCULAR DYSTROPHY-DYSTROGLYCANOPATHY (CONGENITAL WITH BRAIN AND EYE	#613157 MUSCULAR DYSTROPHY-DYSTROGLYCANOPATHY (LIMB-GIRDLE), TYPE C, 3; MDDGC3
PMGT1_HUMAN	613151	613157	#613151 MUSCULAR DYSTROPHY-DYSTROGLYCANOPATHY (CONGENITAL WITH MENTAL RETARDATION),	#613157 MUSCULAR DYSTROPHY-DYSTROGLYCANOPATHY (LIMB-GIRDLE), TYPE C, 3; MDDGC3
PMS2_HUMAN	276300	614337	#276300 MISMATCH REPAIR CANCER SYNDROME; MMRCS	#614337 COLORECTAL CANCER, HEREDITARY NONPOLYPOSIS, TYPE 4; HNPCC4
PPBT_HUMAN	146300	241500	#146300 HYPOPHOSPHATASIA, ADULT	#241500 HYPOPHOSPHATASIA, INFANTILE
PPBT_HUMAN	146300	241510	#146300 HYPOPHOSPHATASIA, ADULT	#241510 HYPOPHOSPHATASIA, CHILDHOOD
PPBT_HUMAN	241500	241510	#241500 HYPOPHOSPHATASIA, INFANTILE	#241510 HYPOPHOSPHATASIA, CHILDHOOD
PRAX_HUMAN	145900	614895	#145900 HYPERTROPHIC NEUROPATHY OF DEJERINE-SOTTAS	#614895 CHARCOT-MARIE-TOOTH DISEASE, DEMYELINATING, TYPE 4F; CMT4F
PRIC1_HUMAN	182940	612437	#182940 NEURAL TUBE DEFECTS	#612437 EPILEPSY, PROGRESSIVE MYOCLONIC 1B; EPM1B
PROM1_HUMAN	603786	608051	#603786 STARGARDT DISEASE 4; STGD4	#608051 MACULAR DYSTROPHY, RETINAL, 2; MCDR2
PROM1_HUMAN	603786	612095	#603786 STARGARDT DISEASE 4; STGD4	#612095 RETINITIS PIGMENTOSA 41; RP41
PROM1_HUMAN	603786	612657	#603786 STARGARDT DISEASE 4; STGD4	#612657 CONE-ROD DYSTROPHY 12; CORD12
PROM1_HUMAN	608051	612095	#608051 MACULAR DYSTROPHY, RETINAL, 2; MCDR2	#612095 RETINITIS PIGMENTOSA 41; RP41
PROM1_HUMAN	608051	612657	#608051 MACULAR DYSTROPHY, RETINAL, 2; MCDR2	#612657 CONE-ROD DYSTROPHY 12; CORD12
PROM1_HUMAN	612095	612657	#612095 RETINITIS PIGMENTOSA 41; RP41	#612657 CONE-ROD DYSTROPHY 12; CORD12
PRPH2_HUMAN	136880	169150	#136880 FUNDUS ALBIPUNCTATUS	#169150 PATTERNED DYSTROPHY OF RETINAL PIGMENT EPITHELIUM
PRPH2_HUMAN	136880	608133	#136880 FUNDUS ALBIPUNCTATUS	#608133 RETINITIS PIGMENTOSA 7; RP7
PRPH2_HUMAN	136880	608161	#136880 FUNDUS ALBIPUNCTATUS	#608161 MACULAR DYSTROPHY, VITELLIFORM, ADULT-ONSET
PRPH2_HUMAN	136880	613105	#136880 FUNDUS ALBIPUNCTATUS	#613105 CHOROIDAL DYSTROPHY, CENTRAL AREOLAR 2; CACD2
PRPH2_HUMAN	169150	608133	#169150 PATTERNED DYSTROPHY OF RETINAL PIGMENT EPITHELIUM	#608133 RETINITIS PIGMENTOSA 7; RP7
PRPH2_HUMAN	169150	608161	#169150 PATTERNED DYSTROPHY OF RETINAL PIGMENT EPITHELIUM	#608161 MACULAR DYSTROPHY, VITELLIFORM, ADULT-ONSET
PRPH2_HUMAN	169150	613105	#169150 PATTERNED DYSTROPHY OF RETINAL PIGMENT EPITHELIUM	#613105 CHOROIDAL DYSTROPHY, CENTRAL AREOLAR 2; CACD2
PRPH2_HUMAN	608133	608161	#608133 RETINITIS PIGMENTOSA 7; RP7	#608161 MACULAR DYSTROPHY, VITELLIFORM, ADULT-ONSET
PRPH2_HUMAN	608133	613105	#608133 RETINITIS PIGMENTOSA 7; RP7	#613105 CHOROIDAL DYSTROPHY, CENTRAL AREOLAR 2; CACD2
PRPH2_HUMAN	608161	613105	#608161 MACULAR DYSTROPHY, VITELLIFORM, ADULT-ONSET	#613105 CHOROIDAL DYSTROPHY, CENTRAL AREOLAR 2; CACD2
PRPS1_HUMAN	300661	301835	#300661 PHOSPHORIBOSYLPYROPHOSPHATE SYNTHETASE SUPERACTIVITY	#301835 ARTS SYNDROME; ARTS
PRPS1_HUMAN	300661	304500	#300661 PHOSPHORIBOSYLPYROPHOSPHATE SYNTHETASE SUPERACTIVITY	#304500 DEAFNESS, X-LINKED 1; DFNX1
PRPS1_HUMAN	300661	311070	#300661 PHOSPHORIBOSYLPYROPHOSPHATE SYNTHETASE SUPERACTIVITY	#311070 CHARCOT-MARIE-TOOTH DISEASE, X-LINKED RECESSIVE, 5; CMTX5
PRPS1_HUMAN	301835	304500	#301835 ARTS SYNDROME; ARTS	#304500 DEAFNESS, X-LINKED 1; DFNX1
PRPS1_HUMAN	301835	311070	#301835 ARTS SYNDROME; ARTS	#311070 CHARCOT-MARIE-TOOTH DISEASE, X-LINKED RECESSIVE, 5; CMTX5
PRPS1_HUMAN	304500	311070	#304500 DEAFNESS, X-LINKED 1; DFNX1	#311070 CHARCOT-MARIE-TOOTH DISEASE, X-LINKED RECESSIVE, 5; CMTX5
PRRT2_HUMAN	128200	602066	#128200 EPISODIC KINESIGENIC DYSKINESIA 1; EKD1	#602066 CONVULSIONS, FAMILIAL INFANTILE, WITH PAROXYSMAL CHOREOATHETOSIS;
PRRT2_HUMAN	128200	605751	#128200 EPISODIC KINESIGENIC DYSKINESIA 1; EKD1	#605751 SEIZURES, BENIGN FAMILIAL INFANTILE, 2; BFIS2
PRRT2_HUMAN	602066	605751	#602066 CONVULSIONS, FAMILIAL INFANTILE, WITH PAROXYSMAL CHOREOATHETOSIS;	#605751 SEIZURES, BENIGN FAMILIAL INFANTILE, 2; BFIS2
PTC1_HUMAN	109400	605462	#109400 BASAL CELL NEVUS SYNDROME; BCNS	%605462 BASAL CELL CARCINOMA, SUSCEPTIBILITY TO, 1; BCC1
PTC1_HUMAN	109400	610828	#109400 BASAL CELL NEVUS SYNDROME; BCNS	#610828 HOLOPROSENCEPHALY 7; HPE7
PTC1_HUMAN	605462	610828	%605462 BASAL CELL CARCINOMA, SUSCEPTIBILITY TO, 1; BCC1	#610828 HOLOPROSENCEPHALY 7; HPE7
PTH1R_HUMAN	125350	156400	#125350 FAILURE OF TOOTH ERUPTION, PRIMARY; PFE	#156400 METAPHYSEAL CHONDRODYSPLASIA, JANSEN TYPE
PTH1R_HUMAN	125350	166000	#125350 FAILURE OF TOOTH ERUPTION, PRIMARY; PFE	%166000 ENCHONDROMATOSIS, MULTIPLE, OLLIER TYPE
PTH1R_HUMAN	125350	215045	#125350 FAILURE OF TOOTH ERUPTION, PRIMARY; PFE	#215045 CHONDRODYSPLASIA, BLOMSTRAND TYPE; BOCD
PTH1R_HUMAN	125350	600002	#125350 FAILURE OF TOOTH ERUPTION, PRIMARY; PFE	#600002 EIKEN SKELETAL DYSPLASIA
PTH1R_HUMAN	156400	166000	#156400 METAPHYSEAL CHONDRODYSPLASIA, JANSEN TYPE	%166000 ENCHONDROMATOSIS, MULTIPLE, OLLIER TYPE
PTH1R_HUMAN	156400	215045	#156400 METAPHYSEAL CHONDRODYSPLASIA, JANSEN TYPE	#215045 CHONDRODYSPLASIA, BLOMSTRAND TYPE; BOCD
PTH1R_HUMAN	156400	600002	#156400 METAPHYSEAL CHONDRODYSPLASIA, JANSEN TYPE	#600002 EIKEN SKELETAL DYSPLASIA
PTH1R_HUMAN	166000	215045	%166000 ENCHONDROMATOSIS, MULTIPLE, OLLIER TYPE	#215045 CHONDRODYSPLASIA, BLOMSTRAND TYPE; BOCD
PTH1R_HUMAN	166000	600002	%166000 ENCHONDROMATOSIS, MULTIPLE, OLLIER TYPE	#600002 EIKEN SKELETAL DYSPLASIA
PTH1R_HUMAN	215045	600002	#215045 CHONDRODYSPLASIA, BLOMSTRAND TYPE; BOCD	#600002 EIKEN SKELETAL DYSPLASIA
Q8WX80_HUMAN	113650	166780	#113650 BRANCHIOOTORENAL SYNDROME 1; BOR1	#166780 OTOFACIOCERVICAL SYNDROME
Q8WX80_HUMAN	113650	602588	#113650 BRANCHIOOTORENAL SYNDROME 1; BOR1	#602588 BRANCHIOOTIC SYNDROME 1; BOS1
Q8WX80_HUMAN	166780	602588	#166780 OTOFACIOCERVICAL SYNDROME	#602588 BRANCHIOOTIC SYNDROME 1; BOS1
RA51C_HUMAN	613390	613399	#613390 FANCONI ANEMIA, COMPLEMENTATION GROUP O; FANCO	#613399 BREAST-OVARIAN CANCER, FAMILIAL, SUSCEPTIBILITY TO, 3; BROVCA3
RAG1_HUMAN	233650	601457	#233650 COMBINED CELLULAR AND HUMORAL IMMUNE DEFECTS WITH GRANULOMAS; CCHIDG	#601457 SEVERE COMBINED IMMUNODEFICIENCY, AUTOSOMAL RECESSIVE, T CELL-NEGATIVE,
RAG1_HUMAN	233650	603554	#233650 COMBINED CELLULAR AND HUMORAL IMMUNE DEFECTS WITH GRANULOMAS; CCHIDG	#603554 OMENN SYNDROME
RAG1_HUMAN	233650	609889	#233650 COMBINED CELLULAR AND HUMORAL IMMUNE DEFECTS WITH GRANULOMAS; CCHIDG	#609889 ALPHA/BETA T-CELL LYMPHOPENIA WITH GAMMA/DELTA T-CELL EXPANSION, SEVERE
RAG1_HUMAN	601457	603554	#601457 SEVERE COMBINED IMMUNODEFICIENCY, AUTOSOMAL RECESSIVE, T CELL-NEGATIVE,	#603554 OMENN SYNDROME
RAG1_HUMAN	601457	609889	#601457 SEVERE COMBINED IMMUNODEFICIENCY, AUTOSOMAL RECESSIVE, T CELL-NEGATIVE,	#609889 ALPHA/BETA T-CELL LYMPHOPENIA WITH GAMMA/DELTA T-CELL EXPANSION, SEVERE
RAG1_HUMAN	603554	609889	#603554 OMENN SYNDROME	#609889 ALPHA/BETA T-CELL LYMPHOPENIA WITH GAMMA/DELTA T-CELL EXPANSION, SEVERE
RAX2_HUMAN	610381	613757	#610381 CONE-ROD DYSTROPHY 11; CORD11	#613757 MACULAR DEGENERATION, AGE-RELATED, 6; ARMD6
RBGPR_HUMAN	212720	614225	#212720 MARTSOLF SYNDROME	#614225 WARBURG MICRO SYNDROME 2; WARBM2
RIR2B_HUMAN	612075	613077	#612075 MITOCHONDRIAL DNA DEPLETION SYNDROME 8A (ENCEPHALOMYOPATHIC TYPE WITH	#613077 PROGRESSIVE EXTERNAL OPHTHALMOPLEGIA WITH MITOCHONDRIAL DNA DELETIONS,
RLBP1_HUMAN	136880	268000	#136880 FUNDUS ALBIPUNCTATUS	#268000 RETINITIS PIGMENTOSA; RP
RLBP1_HUMAN	136880	607475	#136880 FUNDUS ALBIPUNCTATUS	#607475 BOTHNIA RETINAL DYSTROPHY
RLBP1_HUMAN	136880	607476	#136880 FUNDUS ALBIPUNCTATUS	#607476 NEWFOUNDLAND ROD-CONE DYSTROPHY; NFRCD
RLBP1_HUMAN	268000	607475	#268000 RETINITIS PIGMENTOSA; RP	#607475 BOTHNIA RETINAL DYSTROPHY
RLBP1_HUMAN	268000	607476	#268000 RETINITIS PIGMENTOSA; RP	#607476 NEWFOUNDLAND ROD-CONE DYSTROPHY; NFRCD
RLBP1_HUMAN	607475	607476	#607475 BOTHNIA RETINAL DYSTROPHY	#607476 NEWFOUNDLAND ROD-CONE DYSTROPHY; NFRCD
RP1_HUMAN	145750	180100	#145750 HYPERTRIGLYCERIDEMIA, FAMILIAL	#180100 RETINITIS PIGMENTOSA 1; RP1
RPGR_HUMAN	300029	300455	#300029 RETINITIS PIGMENTOSA 3; RP3	#300455 RETINITIS PIGMENTOSA, X-LINKED, AND SINORESPIRATORY INFECTIONS, WITH
RPGR_HUMAN	300029	300834	#300029 RETINITIS PIGMENTOSA 3; RP3	#300834 MACULAR DEGENERATION, X-LINKED ATROPHIC
RPGR_HUMAN	300029	304020	#300029 RETINITIS PIGMENTOSA 3; RP3	#304020 CONE-ROD DYSTROPHY, X-LINKED, 1; CORDX1
RPGR_HUMAN	300455	300834	#300455 RETINITIS PIGMENTOSA, X-LINKED, AND SINORESPIRATORY INFECTIONS, WITH	#300834 MACULAR DEGENERATION, X-LINKED ATROPHIC
RPGR_HUMAN	300455	304020	#300455 RETINITIS PIGMENTOSA, X-LINKED, AND SINORESPIRATORY INFECTIONS, WITH	#304020 CONE-ROD DYSTROPHY, X-LINKED, 1; CORDX1
RPGR_HUMAN	300834	304020	#300834 MACULAR DEGENERATION, X-LINKED ATROPHIC	#304020 CONE-ROD DYSTROPHY, X-LINKED, 1; CORDX1
S6A20_HUMAN	138500	242600	#138500 HYPERGLYCINURIA	#242600 IMINOGLYCINURIA
SC6A4_HUMAN	103780	164230	#103780 ALCOHOL DEPENDENCE	#164230 OBSESSIVE-COMPULSIVE DISORDER; OCD
SCF_HUMAN	145250	611664	#145250 HYPERPIGMENTATION, FAMILIAL PROGRESSIVE, 2; FPH2	#611664 SKIN/HAIR/EYE PIGMENTATION, VARIATION IN, 7; SHEP7
SCN1B_HUMAN	604233	612838	#604233 GENERALIZED EPILEPSY WITH FEBRILE SEIZURES PLUS, TYPE 1; GEFSP1	#612838 BRUGADA SYNDROME 5; BRGDA5
SCN4A_HUMAN	168300	170500	#168300 PARAMYOTONIA CONGENITA OF VON EULENBURG; PMC	#170500 HYPERKALEMIC PERIODIC PARALYSIS; HYPP
SCN4A_HUMAN	168300	608390	#168300 PARAMYOTONIA CONGENITA OF VON EULENBURG; PMC	#608390 MYOTONIA, POTASSIUM-AGGRAVATED
SCN4A_HUMAN	168300	613345	#168300 PARAMYOTONIA CONGENITA OF VON EULENBURG; PMC	#613345 HYPOKALEMIC PERIODIC PARALYSIS, TYPE 2; HOKPP2
SCN4A_HUMAN	168300	614198	#168300 PARAMYOTONIA CONGENITA OF VON EULENBURG; PMC	#614198 MYASTHENIC SYNDROME, CONGENITAL, ACETAZOLAMIDE-RESPONSIVE
SCN4A_HUMAN	170500	608390	#170500 HYPERKALEMIC PERIODIC PARALYSIS; HYPP	#608390 MYOTONIA, POTASSIUM-AGGRAVATED
SCN4A_HUMAN	170500	613345	#170500 HYPERKALEMIC PERIODIC PARALYSIS; HYPP	#613345 HYPOKALEMIC PERIODIC PARALYSIS, TYPE 2; HOKPP2
SCN4A_HUMAN	170500	614198	#170500 HYPERKALEMIC PERIODIC PARALYSIS; HYPP	#614198 MYASTHENIC SYNDROME, CONGENITAL, ACETAZOLAMIDE-RESPONSIVE
SCN4A_HUMAN	608390	613345	#608390 MYOTONIA, POTASSIUM-AGGRAVATED	#613345 HYPOKALEMIC PERIODIC PARALYSIS, TYPE 2; HOKPP2
SCN4A_HUMAN	608390	614198	#608390 MYOTONIA, POTASSIUM-AGGRAVATED	#614198 MYASTHENIC SYNDROME, CONGENITAL, ACETAZOLAMIDE-RESPONSIVE
SCN4A_HUMAN	613345	614198	#613345 HYPOKALEMIC PERIODIC PARALYSIS, TYPE 2; HOKPP2	#614198 MYASTHENIC SYNDROME, CONGENITAL, ACETAZOLAMIDE-RESPONSIVE
SCN5A_HUMAN	108770	113900	#108770 ATRIAL STANDSTILL	#113900 PROGRESSIVE FAMILIAL HEART BLOCK, TYPE IA; PFHB1A
SCN5A_HUMAN	108770	272120	#108770 ATRIAL STANDSTILL	#272120 SUDDEN INFANT DEATH SYNDROME
SCN5A_HUMAN	108770	601144	#108770 ATRIAL STANDSTILL	#601144 BRUGADA SYNDROME 1; BRGDA1
SCN5A_HUMAN	108770	601154	#108770 ATRIAL STANDSTILL	#601154 CARDIOMYOPATHY, DILATED, 1E; CMD1E
SCN5A_HUMAN	108770	603829	#108770 ATRIAL STANDSTILL	#603829 VENTRICULAR FIBRILLATION DURING MYOCARDIAL INFARCTION, SUSCEPTIBILITY
SCN5A_HUMAN	108770	603830	#108770 ATRIAL STANDSTILL	#603830 LONG QT SYNDROME 3; LQT3
SCN5A_HUMAN	108770	608567	#108770 ATRIAL STANDSTILL	#608567 SICK SINUS SYNDROME 1, AUTOSOMAL RECESSIVE; SSS1
SCN5A_HUMAN	108770	614022	#108770 ATRIAL STANDSTILL	#614022 ATRIAL FIBRILLATION, FAMILIAL, 10; ATFB10
SCN5A_HUMAN	113900	272120	#113900 PROGRESSIVE FAMILIAL HEART BLOCK, TYPE IA; PFHB1A	#272120 SUDDEN INFANT DEATH SYNDROME
SCN5A_HUMAN	113900	601144	#113900 PROGRESSIVE FAMILIAL HEART BLOCK, TYPE IA; PFHB1A	#601144 BRUGADA SYNDROME 1; BRGDA1
SCN5A_HUMAN	113900	601154	#113900 PROGRESSIVE FAMILIAL HEART BLOCK, TYPE IA; PFHB1A	#601154 CARDIOMYOPATHY, DILATED, 1E; CMD1E
SCN5A_HUMAN	113900	603829	#113900 PROGRESSIVE FAMILIAL HEART BLOCK, TYPE IA; PFHB1A	#603829 VENTRICULAR FIBRILLATION DURING MYOCARDIAL INFARCTION, SUSCEPTIBILITY
SCN5A_HUMAN	113900	603830	#113900 PROGRESSIVE FAMILIAL HEART BLOCK, TYPE IA; PFHB1A	#603830 LONG QT SYNDROME 3; LQT3
SCN5A_HUMAN	113900	608567	#113900 PROGRESSIVE FAMILIAL HEART BLOCK, TYPE IA; PFHB1A	#608567 SICK SINUS SYNDROME 1, AUTOSOMAL RECESSIVE; SSS1
SCN5A_HUMAN	113900	614022	#113900 PROGRESSIVE FAMILIAL HEART BLOCK, TYPE IA; PFHB1A	#614022 ATRIAL FIBRILLATION, FAMILIAL, 10; ATFB10
SCN5A_HUMAN	272120	601144	#272120 SUDDEN INFANT DEATH SYNDROME	#601144 BRUGADA SYNDROME 1; BRGDA1
SCN5A_HUMAN	272120	601154	#272120 SUDDEN INFANT DEATH SYNDROME	#601154 CARDIOMYOPATHY, DILATED, 1E; CMD1E
SCN5A_HUMAN	272120	603829	#272120 SUDDEN INFANT DEATH SYNDROME	#603829 VENTRICULAR FIBRILLATION DURING MYOCARDIAL INFARCTION, SUSCEPTIBILITY
SCN5A_HUMAN	272120	603830	#272120 SUDDEN INFANT DEATH SYNDROME	#603830 LONG QT SYNDROME 3; LQT3
SCN5A_HUMAN	272120	608567	#272120 SUDDEN INFANT DEATH SYNDROME	#608567 SICK SINUS SYNDROME 1, AUTOSOMAL RECESSIVE; SSS1
SCN5A_HUMAN	272120	614022	#272120 SUDDEN INFANT DEATH SYNDROME	#614022 ATRIAL FIBRILLATION, FAMILIAL, 10; ATFB10
SCN5A_HUMAN	601144	601154	#601144 BRUGADA SYNDROME 1; BRGDA1	#601154 CARDIOMYOPATHY, DILATED, 1E; CMD1E
SCN5A_HUMAN	601144	603829	#601144 BRUGADA SYNDROME 1; BRGDA1	#603829 VENTRICULAR FIBRILLATION DURING MYOCARDIAL INFARCTION, SUSCEPTIBILITY
SCN5A_HUMAN	601144	603830	#601144 BRUGADA SYNDROME 1; BRGDA1	#603830 LONG QT SYNDROME 3; LQT3
SCN5A_HUMAN	601144	608567	#601144 BRUGADA SYNDROME 1; BRGDA1	#608567 SICK SINUS SYNDROME 1, AUTOSOMAL RECESSIVE; SSS1
SCN5A_HUMAN	601144	614022	#601144 BRUGADA SYNDROME 1; BRGDA1	#614022 ATRIAL FIBRILLATION, FAMILIAL, 10; ATFB10
SCN5A_HUMAN	601154	603829	#601154 CARDIOMYOPATHY, DILATED, 1E; CMD1E	#603829 VENTRICULAR FIBRILLATION DURING MYOCARDIAL INFARCTION, SUSCEPTIBILITY
SCN5A_HUMAN	601154	603830	#601154 CARDIOMYOPATHY, DILATED, 1E; CMD1E	#603830 LONG QT SYNDROME 3; LQT3
SCN5A_HUMAN	601154	608567	#601154 CARDIOMYOPATHY, DILATED, 1E; CMD1E	#608567 SICK SINUS SYNDROME 1, AUTOSOMAL RECESSIVE; SSS1
SCN5A_HUMAN	601154	614022	#601154 CARDIOMYOPATHY, DILATED, 1E; CMD1E	#614022 ATRIAL FIBRILLATION, FAMILIAL, 10; ATFB10
SCN5A_HUMAN	603829	603830	#603829 VENTRICULAR FIBRILLATION DURING MYOCARDIAL INFARCTION, SUSCEPTIBILITY	#603830 LONG QT SYNDROME 3; LQT3
SCN5A_HUMAN	603829	608567	#603829 VENTRICULAR FIBRILLATION DURING MYOCARDIAL INFARCTION, SUSCEPTIBILITY	#608567 SICK SINUS SYNDROME 1, AUTOSOMAL RECESSIVE; SSS1
SCN5A_HUMAN	603829	614022	#603829 VENTRICULAR FIBRILLATION DURING MYOCARDIAL INFARCTION, SUSCEPTIBILITY	#614022 ATRIAL FIBRILLATION, FAMILIAL, 10; ATFB10
SCN5A_HUMAN	603830	608567	#603830 LONG QT SYNDROME 3; LQT3	#608567 SICK SINUS SYNDROME 1, AUTOSOMAL RECESSIVE; SSS1
SCN5A_HUMAN	603830	614022	#603830 LONG QT SYNDROME 3; LQT3	#614022 ATRIAL FIBRILLATION, FAMILIAL, 10; ATFB10
SCN5A_HUMAN	608567	614022	#608567 SICK SINUS SYNDROME 1, AUTOSOMAL RECESSIVE; SSS1	#614022 ATRIAL FIBRILLATION, FAMILIAL, 10; ATFB10
SCN8A_HUMAN	614306	614558	#614306 COGNITIVE IMPAIRMENT WITH OR WITHOUT CEREBELLAR ATAXIA; CIAT	#614558 EPILEPTIC ENCEPHALOPATHY, EARLY INFANTILE, 13; EIEE13
SEM4A_HUMAN	610282	610283	#610282 RETINITIS PIGMENTOSA 35; RP35	#610283 CONE-ROD DYSTROPHY 10; CORD10
SEN54_HUMAN	225753	277470	#225753 PONTOCEREBELLAR HYPOPLASIA, TYPE 4; PCH4	#277470 PONTOCEREBELLAR HYPOPLASIA, TYPE 2A; PCH2A
SETX_HUMAN	602433	606002	#602433 AMYOTROPHIC LATERAL SCLEROSIS 4, JUVENILE; ALS4	#606002 SPINOCEREBELLAR ATAXIA, AUTOSOMAL RECESSIVE 1; SCAR1
SH2B3_HUMAN	222100	612011	%222100 DIABETES MELLITUS, INSULIN-DEPENDENT; IDDM	%612011 CELIAC DISEASE, SUSCEPTIBILITY TO, 13; CELIAC13
SHOX_HUMAN	127300	249700	#127300 LERI-WEILL DYSCHONDROSTEOSIS; LWD	#249700 LANGER MESOMELIC DYSPLASIA; LMD
SHOX_HUMAN	127300	300582	#127300 LERI-WEILL DYSCHONDROSTEOSIS; LWD	#300582 SHORT STATURE, IDIOPATHIC, X-LINKED; ISS
SHOX_HUMAN	249700	300582	#249700 LANGER MESOMELIC DYSPLASIA; LMD	#300582 SHORT STATURE, IDIOPATHIC, X-LINKED; ISS
SLC31_HUMAN	220100	606407	#220100 CYSTINURIA	#606407 HYPOTONIA-CYSTINURIA SYNDROME
SNAI2_HUMAN	172800	608890	#172800 PIEBALD TRAIT; PBT	#608890 WAARDENBURG SYNDROME, TYPE 2D; WS2D
SOMA_HUMAN	173100	262400	#173100 ISOLATED GROWTH HORMONE DEFICIENCY, TYPE II; IGHD2	#262400 ISOLATED GROWTH HORMONE DEFICIENCY, TYPE IA; IGHD1A
SOMA_HUMAN	173100	262650	#173100 ISOLATED GROWTH HORMONE DEFICIENCY, TYPE II; IGHD2	#262650 KOWARSKI SYNDROME
SOMA_HUMAN	173100	612781	#173100 ISOLATED GROWTH HORMONE DEFICIENCY, TYPE II; IGHD2	#612781 ISOLATED GROWTH HORMONE DEFICIENCY, TYPE IB; IGHD1B
SOMA_HUMAN	262400	262650	#262400 ISOLATED GROWTH HORMONE DEFICIENCY, TYPE IA; IGHD1A	#262650 KOWARSKI SYNDROME
SOMA_HUMAN	262400	612781	#262400 ISOLATED GROWTH HORMONE DEFICIENCY, TYPE IA; IGHD1A	#612781 ISOLATED GROWTH HORMONE DEFICIENCY, TYPE IB; IGHD1B
SOMA_HUMAN	262650	612781	#262650 KOWARSKI SYNDROME	#612781 ISOLATED GROWTH HORMONE DEFICIENCY, TYPE IB; IGHD1B
SOX3_HUMAN	300123	300833	#300123 MENTAL RETARDATION, X-LINKED, WITH PANHYPOPITUITARISM	#300833 46,XX SEX REVERSAL 3; SRXX3
SOX3_HUMAN	300123	312000	#300123 MENTAL RETARDATION, X-LINKED, WITH PANHYPOPITUITARISM	#312000 PANHYPOPITUITARISM, X-LINKED; PHPX
SOX3_HUMAN	300833	312000	#300833 46,XX SEX REVERSAL 3; SRXX3	#312000 PANHYPOPITUITARISM, X-LINKED; PHPX
SOX9_HUMAN	114290	278850	#114290 CAMPOMELIC DYSPLASIA	#278850 46,XX SEX REVERSAL 2; SRXX2
SPTA1_HUMAN	130600	266140	#130600 ELLIPTOCYTOSIS 2; EL2	#266140 PYROPOIKILOCYTOSIS, HEREDITARY; HPP
SPTA1_HUMAN	130600	270970	#130600 ELLIPTOCYTOSIS 2; EL2	#270970 SPHEROCYTOSIS, TYPE 3; SPH3
SPTA1_HUMAN	266140	270970	#266140 PYROPOIKILOCYTOSIS, HEREDITARY; HPP	#270970 SPHEROCYTOSIS, TYPE 3; SPH3
STAT4_HUMAN	180300	612253	#180300 RHEUMATOID ARTHRITIS; RA	#612253 SYSTEMIC LUPUS ERYTHEMATOSUS, SUSCEPTIBILITY TO, 11; SLEB11
SYG_HUMAN	600794	601472	#600794 NEURONOPATHY, DISTAL HEREDITARY MOTOR, TYPE VA; HMN5A	#601472 CHARCOT-MARIE-TOOTH DISEASE, AXONAL, TYPE 2D; CMT2D
TBCE_HUMAN	241410	244460	#241410 HYPOPARATHYROIDISM-RETARDATION-DYSMORPHISM SYNDROME; HRD	#244460 KENNY-CAFFEY SYNDROME, TYPE 1; KCS1
TET2_HUMAN	263300	614286	#263300 POLYCYTHEMIA VERA	#614286 MYELODYSPLASTIC SYNDROME; MDS
TGM1_HUMAN	242100	242300	#242100 ICHTHYOSIS, CONGENITAL, AUTOSOMAL RECESSIVE 2; ARCI2	#242300 ICHTHYOSIS, CONGENITAL, AUTOSOMAL RECESSIVE 1; ARCI1
THYG_HUMAN	274700	608175	#274700 THYROID DYSHORMONOGENESIS 3; TDH3	#608175 AUTOIMMUNE THYROID DISEASE, SUSCEPTIBILITY TO, 3; AITD3
TIM8A_HUMAN	304700	311150	#304700 MOHR-TRANEBJAERG SYNDROME; MTS	#311150 OPTICOACOUSTIC NERVE ATROPHY WITH DEMENTIA
TINF2_HUMAN	268130	613990	#268130 REVESZ SYNDROME	#613990 DYSKERATOSIS CONGENITA, AUTOSOMAL DOMINANT, 3; DKCA3
TLR5_HUMAN	601744	608556	#601744 SYSTEMIC LUPUS ERYTHEMATOSUS, SUSCEPTIBILITY TO, 1; SLEB1	#608556 LEGIONNAIRE DISEASE, SUSCEPTIBILITY TO
TM216_HUMAN	603194	608091	#603194 MECKEL SYNDROME, TYPE 2; MKS2	#608091 JOUBERT SYNDROME 2; JBTS2
TNNT2_HUMAN	115195	601494	#115195 CARDIOMYOPATHY, FAMILIAL HYPERTROPHIC, 2; CMH2	#601494 CARDIOMYOPATHY, DILATED, 1D; CMD1D
TNNT2_HUMAN	115195	612422	#115195 CARDIOMYOPATHY, FAMILIAL HYPERTROPHIC, 2; CMH2	#612422 CARDIOMYOPATHY, FAMILIAL RESTRICTIVE, 3; RCM3
TNNT2_HUMAN	601494	612422	#601494 CARDIOMYOPATHY, DILATED, 1D; CMD1D	#612422 CARDIOMYOPATHY, FAMILIAL RESTRICTIVE, 3; RCM3
TNR11_HUMAN	174810	602080	#174810 FAMILIAL EXPANSILE OSTEOLYSIS; FEO	#602080 PAGET DISEASE OF BONE; PDB
TNR11_HUMAN	174810	612301	#174810 FAMILIAL EXPANSILE OSTEOLYSIS; FEO	#612301 OSTEOPETROSIS, AUTOSOMAL RECESSIVE 7; OPTB7
TNR11_HUMAN	602080	612301	#602080 PAGET DISEASE OF BONE; PDB	#612301 OSTEOPETROSIS, AUTOSOMAL RECESSIVE 7; OPTB7
TPH2_HUMAN	608516	613003	#608516 MAJOR DEPRESSIVE DISORDER; MDD	#613003 ATTENTION DEFICIT-HYPERACTIVITY DISORDER, SUSCEPTIBILITY TO, 7
TRBM_HUMAN	612926	614486	#612926 HEMOLYTIC UREMIC SYNDROME, ATYPICAL, SUSCEPTIBILITY TO, 6; AHUS6	#614486 THROMBOPHILIA DUE TO THROMBOMODULIN DEFECT; THPH12
TREX1_HUMAN	152700	192315	#152700 SYSTEMIC LUPUS ERYTHEMATOSUS; SLE	#192315 VASCULOPATHY, RETINAL, WITH CEREBRAL LEUKODYSTROPHY; RVCL
TREX1_HUMAN	152700	225750	#152700 SYSTEMIC LUPUS ERYTHEMATOSUS; SLE	#225750 AICARDI-GOUTIERES SYNDROME 1; AGS1
TREX1_HUMAN	152700	610448	#152700 SYSTEMIC LUPUS ERYTHEMATOSUS; SLE	#610448 CHILBLAIN LUPUS 1; CHBL1
TREX1_HUMAN	192315	225750	#192315 VASCULOPATHY, RETINAL, WITH CEREBRAL LEUKODYSTROPHY; RVCL	#225750 AICARDI-GOUTIERES SYNDROME 1; AGS1
TREX1_HUMAN	192315	610448	#192315 VASCULOPATHY, RETINAL, WITH CEREBRAL LEUKODYSTROPHY; RVCL	#610448 CHILBLAIN LUPUS 1; CHBL1
TREX1_HUMAN	225750	610448	#225750 AICARDI-GOUTIERES SYNDROME 1; AGS1	#610448 CHILBLAIN LUPUS 1; CHBL1
TRPS1_HUMAN	150230	190350	#150230 TRICHORHINOPHALANGEAL SYNDROME, TYPE II; TRPS2	#190350 TRICHORHINOPHALANGEAL SYNDROME, TYPE I; TRPS1
TRPS1_HUMAN	150230	190351	#150230 TRICHORHINOPHALANGEAL SYNDROME, TYPE II; TRPS2	#190351 TRICHORHINOPHALANGEAL SYNDROME, TYPE III; TRPS3
TRPS1_HUMAN	190350	190351	#190350 TRICHORHINOPHALANGEAL SYNDROME, TYPE I; TRPS1	#190351 TRICHORHINOPHALANGEAL SYNDROME, TYPE III; TRPS3
TTC8_HUMAN	209900	613464	#209900 BARDET-BIEDL SYNDROME; BBS	#613464 RETINITIS PIGMENTOSA 51; RP51
TULP1_HUMAN	600132	613843	#600132 RETINITIS PIGMENTOSA 14; RP14	#613843 LEBER CONGENITAL AMAUROSIS 15; LCA15
TYRO_HUMAN	203100	601800	#203100 ALBINISM, OCULOCUTANEOUS, TYPE IA; OCA1A	#601800 SKIN/HAIR/EYE PIGMENTATION, VARIATION IN, 3; SHEP3
TYRO_HUMAN	203100	606952	#203100 ALBINISM, OCULOCUTANEOUS, TYPE IA; OCA1A	#606952 ALBINISM, OCULOCUTANEOUS, TYPE IB; OCA1B
TYRO_HUMAN	601800	606952	#601800 SKIN/HAIR/EYE PIGMENTATION, VARIATION IN, 3; SHEP3	#606952 ALBINISM, OCULOCUTANEOUS, TYPE IB; OCA1B
TYRP1_HUMAN	203290	612271	#203290 ALBINISM, OCULOCUTANEOUS, TYPE III; OCA3	#612271 SKIN/HAIR/EYE PIGMENTATION, VARIATION IN, 11; SHEP11
UD11_HUMAN	143500	218800	#143500 GILBERT SYNDROME	#218800 CRIGLER-NAJJAR SYNDROME, TYPE I
UD11_HUMAN	143500	237900	#143500 GILBERT SYNDROME	#237900 HYPERBILIRUBINEMIA, TRANSIENT FAMILIAL NEONATAL; HBLRTFN
UD11_HUMAN	143500	601816	#143500 GILBERT SYNDROME	#601816 BILIRUBIN, SERUM LEVEL OF, QUANTITATIVE TRAIT LOCUS 1; BILIQTL1
UD11_HUMAN	143500	606785	#143500 GILBERT SYNDROME	#606785 CRIGLER-NAJJAR SYNDROME, TYPE II
UD11_HUMAN	218800	237900	#218800 CRIGLER-NAJJAR SYNDROME, TYPE I	#237900 HYPERBILIRUBINEMIA, TRANSIENT FAMILIAL NEONATAL; HBLRTFN
UD11_HUMAN	218800	601816	#218800 CRIGLER-NAJJAR SYNDROME, TYPE I	#601816 BILIRUBIN, SERUM LEVEL OF, QUANTITATIVE TRAIT LOCUS 1; BILIQTL1
UD11_HUMAN	218800	606785	#218800 CRIGLER-NAJJAR SYNDROME, TYPE I	#606785 CRIGLER-NAJJAR SYNDROME, TYPE II
UD11_HUMAN	237900	601816	#237900 HYPERBILIRUBINEMIA, TRANSIENT FAMILIAL NEONATAL; HBLRTFN	#601816 BILIRUBIN, SERUM LEVEL OF, QUANTITATIVE TRAIT LOCUS 1; BILIQTL1
UD11_HUMAN	237900	606785	#237900 HYPERBILIRUBINEMIA, TRANSIENT FAMILIAL NEONATAL; HBLRTFN	#606785 CRIGLER-NAJJAR SYNDROME, TYPE II
UD11_HUMAN	601816	606785	#601816 BILIRUBIN, SERUM LEVEL OF, QUANTITATIVE TRAIT LOCUS 1; BILIQTL1	#606785 CRIGLER-NAJJAR SYNDROME, TYPE II
UD14_HUMAN	143500	218800	#143500 GILBERT SYNDROME	#218800 CRIGLER-NAJJAR SYNDROME, TYPE I
UD14_HUMAN	143500	606785	#143500 GILBERT SYNDROME	#606785 CRIGLER-NAJJAR SYNDROME, TYPE II
UD14_HUMAN	218800	606785	#218800 CRIGLER-NAJJAR SYNDROME, TYPE I	#606785 CRIGLER-NAJJAR SYNDROME, TYPE II
UROM_HUMAN	162000	603860	#162000 HYPERURICEMIC NEPHROPATHY, FAMILIAL JUVENILE, 1; HNFJ1	#603860 MEDULLARY CYSTIC KIDNEY DISEASE 2; MCKD2
UROM_HUMAN	162000	609886	#162000 HYPERURICEMIC NEPHROPATHY, FAMILIAL JUVENILE, 1; HNFJ1	#609886 GLOMERULOCYSTIC KIDNEY DISEASE WITH HYPERURICEMIA AND ISOSTHENURIA
UROM_HUMAN	603860	609886	#603860 MEDULLARY CYSTIC KIDNEY DISEASE 2; MCKD2	#609886 GLOMERULOCYSTIC KIDNEY DISEASE WITH HYPERURICEMIA AND ISOSTHENURIA
USH2A_HUMAN	276901	613809	#276901 USHER SYNDROME, TYPE IIA; USH2A	#613809 RETINITIS PIGMENTOSA 39; RP39
VKGC_HUMAN	277450	610842	#277450 VITAMIN K-DEPENDENT CLOTTING FACTORS, COMBINED DEFICIENCY OF, 1; VKCFD1	#610842 PSEUDOXANTHOMA ELASTICUM-LIKE DISORDER WITH MULTIPLE COAGULATION FACTOR
VKOR1_HUMAN	122700	607473	#122700 COUMARIN RESISTANCE	#607473 VITAMIN K-DEPENDENT CLOTTING FACTORS, COMBINED DEFICIENCY OF, 2; VKCFD2
VPP2_HUMAN	219200	278250	#219200 CUTIS LAXA, AUTOSOMAL RECESSIVE, TYPE IIA; ARCL2A	#278250 WRINKLY SKIN SYNDROME; WSS
VSX2_HUMAN	610092	610093	#610092 MICROPHTHALMIA, ISOLATED, WITH COLOBOMA 3; MCOPCB3	#610093 MICROPHTHALMIA, ISOLATED 2; MCOP2
WFS1_HUMAN	222300	600965	#222300 WOLFRAM SYNDROME 1; WFS1	#600965 DEAFNESS, AUTOSOMAL DOMINANT 6; DFNA6
WFS1_HUMAN	222300	614296	#222300 WOLFRAM SYNDROME 1; WFS1	#614296 WOLFRAM-LIKE SYNDROME, AUTOSOMAL DOMINANT; WFSL
WFS1_HUMAN	600965	614296	#600965 DEAFNESS, AUTOSOMAL DOMINANT 6; DFNA6	#614296 WOLFRAM-LIKE SYNDROME, AUTOSOMAL DOMINANT; WFSL
WNT4_HUMAN	158330	277000	#158330 MULLERIAN APLASIA AND HYPERANDROGENISM	%277000 MAYER-ROKITANSKY-KUSTER-HAUSER SYNDROME
WNT4_HUMAN	158330	611812	#158330 MULLERIAN APLASIA AND HYPERANDROGENISM	#611812 46,XX SEX REVERSAL WITH DYSGENESIS OF KIDNEYS, ADRENALS, AND LUNGS;
WNT4_HUMAN	277000	611812	%277000 MAYER-ROKITANSKY-KUSTER-HAUSER SYNDROME	#611812 46,XX SEX REVERSAL WITH DYSGENESIS OF KIDNEYS, ADRENALS, AND LUNGS;
XRCC3_HUMAN	114480	613972	#114480 BREAST CANCER	#613972 MELANOMA, CUTANEOUS MALIGNANT, SUSCEPTIBILITY TO, 6; CMM6
ZEB1_HUMAN	609141	613270	#609141 CORNEAL DYSTROPHY, POSTERIOR POLYMORPHOUS, 3; PPCD3	#613270 CORNEAL DYSTROPHY, FUCHS ENDOTHELIAL, 6; FECD6
ZIC3_HUMAN	306955	314390	#306955 HETEROTAXY, VISCERAL, 1, X-LINKED; HTX1	#314390 VACTERL ASSOCIATION, X-LINKED, WITH OR WITHOUT HYDROCEPHALUS; VACTERLX
