# Supplementary material for: Relationships between predicted moonlighting proteins, human diseases, and comorbidities from a network perspective
Source: Front Physiol. 2015 Jun 23;6:171. doi: 10.3389/fphys.2015.00171 (PMC4477069; doi:10.3389/fphys.2015.00171)
Supplement: Supplementary file 2 [file DataSheet2.XLSX]

## Sheet: README
Supplementary Data Sheet 2	Disease pairs associated to MF-CAN proteins showing a statistically significant comorbidity pattern
	For each disease pair, the following information is reported: UniprotKB ID of the associated MF-CAN (as reported in Supplementary Data Sheet 1); the corresponding ICD 9 numbers and definitions; the relative risk ratio (RR) and phi correlation (PHI) as defined in Park et al., 2009.

## Sheet: MF-CAN_comorbidities
UniprotKB ID	ICD1	ICD_NAME1	ICD2	ICD_NAME2	RR	PHI
AKT1_HUMAN	[153]	[MALIGNANT NEOPLASM OF HEPATIC FLEXURE]	[295.9]	[UNSPECIFIED TYPE SCHIZOPHRENIA UNSPECIFIED STATE]	0.714185	-0.00177658
AKT1_HUMAN	[183]	[MALIGNANT NEOPLASM OF OVARY]	[295.9]	[UNSPECIFIED TYPE SCHIZOPHRENIA UNSPECIFIED STATE]	0.985702	-3.3e-05
AKT1_HUMAN	[153]	[MALIGNANT NEOPLASM OF HEPATIC FLEXURE]	[174]	[NEOPLASM OF BREAST]	0.538912	-0.00851125
AKT1_HUMAN	[183]	[MALIGNANT NEOPLASM OF OVARY]	[174]	[NEOPLASM OF BREAST]	1.11753	0.000804661
AKT1_HUMAN	[295.9]	[UNSPECIFIED TYPE SCHIZOPHRENIA UNSPECIFIED STATE]	[174]	[NEOPLASM OF BREAST]	1.08953	0.000606647
ANDR_HUMAN	[185]	[MALIGNANT NEOPLASM OF PROSTATE]	[335.1]	[SPINAL MUSCULAR ATROPHY UNSPECIFIED]	1.5601	0.000436911
ANDR_HUMAN	[185]	[MALIGNANT NEOPLASM OF PROSTATE]	[753.8]	[OTHER SPECIFIED CONGENITAL ANOMALIES OF BLADDER AN]	1.19021	0.000213755
ANDR_HUMAN	[335.1]	[SPINAL MUSCULAR ATROPHY UNSPECIFIED]	[174]	[NEOPLASM OF BREAST]	0	-0.000623637
ANDR_HUMAN	[753.8]	[OTHER SPECIFIED CONGENITAL ANOMALIES OF BLADDER AN]	[174]	[NEOPLASM OF BREAST]	0.387714	-0.000550099
BRCA1_HUMAN	[158.8]	[MALIGNANT NEOPLASM OF SPECIFIED PARTS OF PERITONEU]	[183]	[MALIGNANT NEOPLASM OF OVARY]	102.893	0.0572841
BRCA1_HUMAN	[158.8]	[MALIGNANT NEOPLASM OF SPECIFIED PARTS OF PERITONEU]	[174]	[NEOPLASM OF BREAST]	0.659104	-0.000563304
CAC1A_HUMAN	[334.3]	[OTHER CEREBELLAR ATAXIA]	[346.8]	[OTHER FORMS OF MIGRAINE WITHOUT INTRACTABLE MIGRAI]	2.67261	0.000490904
CAC1A_HUMAN	[334.3]	[OTHER CEREBELLAR ATAXIA]	[781.3]	[LACK OF COORDINATION]	27.7427	0.0339397
CAC1A_HUMAN	[346.8]	[OTHER FORMS OF MIGRAINE WITHOUT INTRACTABLE MIGRAI]	[781.3]	[LACK OF COORDINATION]	2.58059	0.00152043
CADH1_HUMAN	[027]	[Other zoonotic bacterial diseases]	[151.9]	[MALIGNANT NEOPLASM OF STOMACH UNSPECIFIED SITE]	1.86363	0.000303582
CADH1_HUMAN	[027]	[Other zoonotic bacterial diseases]	[182]	[MALIGNANT NEOPLASM OF CORPUS UTERI EXCEPT ISTHMUS]	0.519243	-0.000414063
CADH1_HUMAN	[027]	[Other zoonotic bacterial diseases]	[183]	[MALIGNANT NEOPLASM OF OVARY]	0.759916	-0.000152733
CADH1_HUMAN	[151.9]	[MALIGNANT NEOPLASM OF STOMACH UNSPECIFIED SITE]	[182]	[MALIGNANT NEOPLASM OF CORPUS UTERI EXCEPT ISTHMUS]	0.406115	-0.00103489
CADH1_HUMAN	[151.9]	[MALIGNANT NEOPLASM OF STOMACH UNSPECIFIED SITE]	[183]	[MALIGNANT NEOPLASM OF OVARY]	1.81092	0.00104375
CADH1_HUMAN	[027]	[Other zoonotic bacterial diseases]	[174]	[NEOPLASM OF BREAST]	0.760964	-0.000446953
CADH1_HUMAN	[182]	[MALIGNANT NEOPLASM OF CORPUS UTERI EXCEPT ISTHMUS]	[174]	[NEOPLASM OF BREAST]	1.37356	0.00346258
CADH1_HUMAN	[183]	[MALIGNANT NEOPLASM OF OVARY]	[174]	[NEOPLASM OF BREAST]	1.11753	0.000804661
CASP8_HUMAN	[151]	[MALIGNANT NEOPLASM OF CARDIA]	[162.9]	[MALIGNANT NEOPLASM OF BRONCHUS AND LUNG UNSPECIFIE]	0.943463	-0.000218448
CASP8_HUMAN	[151]	[MALIGNANT NEOPLASM OF CARDIA]	[279.4]	[AUTOIMMUNE DISEASE NOT ELSEWHERE CLASSIFIED]	2.41572	0.000714285
CASP8_HUMAN	[162.9]	[MALIGNANT NEOPLASM OF BRONCHUS AND LUNG UNSPECIFIE]	[279.4]	[AUTOIMMUNE DISEASE NOT ELSEWHERE CLASSIFIED]	1.33174	0.000298914
CASP8_HUMAN	[151]	[MALIGNANT NEOPLASM OF CARDIA]	[174]	[NEOPLASM OF BREAST]	0.408805	-0.00390084
CASP8_HUMAN	[162.9]	[MALIGNANT NEOPLASM OF BRONCHUS AND LUNG UNSPECIFIE]	[174]	[NEOPLASM OF BREAST]	0.610999	-0.0045839
CASP8_HUMAN	[279.4]	[AUTOIMMUNE DISEASE NOT ELSEWHERE CLASSIFIED]	[174]	[NEOPLASM OF BREAST]	0.462654	-0.000826836
CASPA_HUMAN	[151.9]	[MALIGNANT NEOPLASM OF STOMACH UNSPECIFIED SITE]	[202.8]	[OTHER MALIGNANT LYMPHOMAS UNSPECIFIED SITE]	6.11127	0.0082561
CASPA_HUMAN	[151.9]	[MALIGNANT NEOPLASM OF STOMACH UNSPECIFIED SITE]	[279.4]	[AUTOIMMUNE DISEASE NOT ELSEWHERE CLASSIFIED]	4.58617	0.00103741
CASPA_HUMAN	[202.8]	[OTHER MALIGNANT LYMPHOMAS UNSPECIFIED SITE]	[279.4]	[AUTOIMMUNE DISEASE NOT ELSEWHERE CLASSIFIED]	3.56701	0.00168651
CTNB1_HUMAN	[183]	[MALIGNANT NEOPLASM OF OVARY]	[216.4]	[BENIGN NEOPLASM OF SCALP AND SKIN OF NECK]	0.43597	-0.00023685
CXA1_HUMAN	[426.1]	[ATRIOVENTRICULAR BLOCK UNSPECIFIED]	[755.1]	[SYNDACTYLY OF MULTIPLE AND UNSPECIFIED SITES]	0.437689	-0.000238234
CXA1_HUMAN	[426.1]	[ATRIOVENTRICULAR BLOCK UNSPECIFIED]	[759.89]	[Other conditions due to chromosome anomalies]	1.49303	0.000423172
DMD_HUMAN	[359.1]	[HEREDITARY PROGRESSIVE MUSCULAR DYSTROPHY]	[425.4]	[OTHER PRIMARY CARDIOMYOPATHIES]	1.54987	0.00114155
ERBB2_HUMAN	[151]	[MALIGNANT NEOPLASM OF CARDIA]	[191.9]	[MALIGNANT NEOPLASM OF BRAIN UNSPECIFIED SITE]	0.550136	-0.000411958
ERBB2_HUMAN	[151.9]	[MALIGNANT NEOPLASM OF STOMACH UNSPECIFIED SITE]	[191.9]	[MALIGNANT NEOPLASM OF BRAIN UNSPECIFIED SITE]	0.278511	-0.000378813
ERBB2_HUMAN	[162.9]	[MALIGNANT NEOPLASM OF BRONCHUS AND LUNG UNSPECIFIE]	[191.9]	[MALIGNANT NEOPLASM OF BRAIN UNSPECIFIED SITE]	11.6401	0.0174011
FLNA_HUMAN	[378.3]	[HETEROTROPIA UNSPECIFIED]	[733.9]	[DISORDER OF BONE AND CARTILAGE UNSPECIFIED]	0.795146	-6.38e-05
FLNA_HUMAN	[733.9]	[DISORDER OF BONE AND CARTILAGE UNSPECIFIED]	[756]	[CONGENITAL ANOMALIES OF SKULL AND FACE BONES]	4.01376	0.0092092
GNAS1_HUMAN	[253]	[ACROMEGALY AND GIGANTISM]	[258]	[POLYGLANDULAR ACTIVITY IN MULTIPLE ENDOCRINE ADENO]	4.34193	0.0029528
INSR_HUMAN	[250]	[DIABETES MELLITUS WITHOUT MENTION OF COMPLICATION]	[259.8]	[OTHER SPECIFIED ENDOCRINE DISORDERS]	1.2336	0.000724873
INSR_HUMAN	[250]	[DIABETES MELLITUS WITHOUT MENTION OF COMPLICATION]	[577.8]	[OTHER SPECIFIED DISEASES OF PANCREAS]	1.55573	0.00679603
JAK2_HUMAN	[208.9]	[UNSPECIFIED LEUKEMIA WITHOUT REMISSION]	[238.4]	[POLYCYTHEMIA SECONDARY]	13.438	0.00703718
JAK2_HUMAN	[208.9]	[UNSPECIFIED LEUKEMIA WITHOUT REMISSION]	[287.5]	[THROMBOCYTOPENIA UNSPECIFIED]	20.4468	0.0280822
JAK2_HUMAN	[238.4]	[POLYCYTHEMIA SECONDARY]	[287.5]	[THROMBOCYTOPENIA UNSPECIFIED]	3.68766	0.00921011
KAP0_HUMAN	[193]	[MALIGNANT NEOPLASM OF THYROID GLAND]	[227]	[BENIGN NEOPLASM OF ADRENAL GLAND]	13.3334	0.0123875
KAP0_HUMAN	[193]	[MALIGNANT NEOPLASM OF THYROID GLAND]	[239.2]	[NEOPLASM OF UNSPECIFIED NATURE OF BONE SOFT TISSUE]	4.18596	0.00105676
KAP0_HUMAN	[193]	[MALIGNANT NEOPLASM OF THYROID GLAND]	[255]	[CUSHING'S SYNDROME]	1.3337	0.000439014
KAP0_HUMAN	[215.9]	[OTHER BENIGN NEOPLASM OF CONNECTIVE AND OTHER SOFT]	[255]	[CUSHING'S SYNDROME]	0.696785	-0.000100729
KAP0_HUMAN	[227]	[BENIGN NEOPLASM OF ADRENAL GLAND]	[239.2]	[NEOPLASM OF UNSPECIFIED NATURE OF BONE SOFT TISSUE]	3.00738	0.00101457
KAP0_HUMAN	[227]	[BENIGN NEOPLASM OF ADRENAL GLAND]	[255]	[CUSHING'S SYNDROME]	23.5523	0.0452094
KAP0_HUMAN	[239.2]	[NEOPLASM OF UNSPECIFIED NATURE OF BONE SOFT TISSUE]	[255]	[CUSHING'S SYNDROME]	1.57929	0.000383506
LMNA_HUMAN	[272.6]	[LIPODYSTROPHY]	[425.4]	[OTHER PRIMARY CARDIOMYOPATHIES]	1.81047	0.00058489
LMNA_HUMAN	[356.1]	[PERONEAL MUSCULAR ATROPHY]	[425.4]	[OTHER PRIMARY CARDIOMYOPATHIES]	1.02339	4.54e-05
LMNA_HUMAN	[359.1]	[HEREDITARY PROGRESSIVE MUSCULAR DYSTROPHY]	[425.4]	[OTHER PRIMARY CARDIOMYOPATHIES]	1.54987	0.00114155
P53_HUMAN	[147.9]	[MALIGNANT NEOPLASM OF NASOPHARYNX UNSPECIFIED SITE]	[153]	[MALIGNANT NEOPLASM OF HEPATIC FLEXURE]	0.839976	-0.000154201
P53_HUMAN	[153]	[MALIGNANT NEOPLASM OF HEPATIC FLEXURE]	[194]	[MALIGNANT NEOPLASM OF ADRENAL GLAND]	1.50056	0.00073962
P53_HUMAN	[153]	[MALIGNANT NEOPLASM OF HEPATIC FLEXURE]	[211.5]	[BENIGN NEOPLASM OF LIVER AND BILIARY PASSAGES]	5.18427	0.00890514
P53_HUMAN	[153]	[MALIGNANT NEOPLASM OF HEPATIC FLEXURE]	[216.9]	[BENIGN NEOPLASM OF SKIN SITE UNSPECIFIED]	2.81265	0.00124454
P53_HUMAN	[153]	[MALIGNANT NEOPLASM OF HEPATIC FLEXURE]	[259.2]	[CARCINOID SYNDROME]	5.01647	0.00424962
P53_HUMAN	[157.8]	[CONGENITAL ANOMALIES OF PANCREAS]	[193]	[MALIGNANT NEOPLASM OF THYROID GLAND]	0	-0.000493199
P53_HUMAN	[157.8]	[CONGENITAL ANOMALIES OF PANCREAS]	[211.5]	[BENIGN NEOPLASM OF LIVER AND BILIARY PASSAGES]	6.21925	0.00163983
P53_HUMAN	[193]	[MALIGNANT NEOPLASM OF THYROID GLAND]	[211.5]	[BENIGN NEOPLASM OF LIVER AND BILIARY PASSAGES]	0	-0.000419907
P53_HUMAN	[147.9]	[MALIGNANT NEOPLASM OF NASOPHARYNX UNSPECIFIED SITE]	[174]	[NEOPLASM OF BREAST]	1.3471	0.00036463
P53_HUMAN	[153]	[MALIGNANT NEOPLASM OF HEPATIC FLEXURE]	[174]	[NEOPLASM OF BREAST]	0.538912	-0.00851125
P53_HUMAN	[157.8]	[CONGENITAL ANOMALIES OF PANCREAS]	[174]	[NEOPLASM OF BREAST]	0.347794	-0.00177731
P53_HUMAN	[193]	[MALIGNANT NEOPLASM OF THYROID GLAND]	[174]	[NEOPLASM OF BREAST]	0.802694	-0.000718591
P53_HUMAN	[194]	[MALIGNANT NEOPLASM OF ADRENAL GLAND]	[174]	[NEOPLASM OF BREAST]	1.05549	8.94e-05
P53_HUMAN	[211.5]	[BENIGN NEOPLASM OF LIVER AND BILIARY PASSAGES]	[174]	[NEOPLASM OF BREAST]	0.494289	-0.00117331
P53_HUMAN	[216.9]	[BENIGN NEOPLASM OF SKIN SITE UNSPECIFIED]	[174]	[NEOPLASM OF BREAST]	3.4913	0.00186471
P53_HUMAN	[259.2]	[CARCINOID SYNDROME]	[174]	[NEOPLASM OF BREAST]	0.411665	-0.000678609
PPARG_HUMAN	[191.9]	[MALIGNANT NEOPLASM OF BRAIN UNSPECIFIED SITE]	[250]	[DIABETES MELLITUS WITHOUT MENTION OF COMPLICATION]	1.07593	0.000669408
PPARG_HUMAN	[191.9]	[MALIGNANT NEOPLASM OF BRAIN UNSPECIFIED SITE]	[278]	[OBESITY UNSPECIFIED]	0.892283	-0.000335393
PPARG_HUMAN	[250]	[DIABETES MELLITUS WITHOUT MENTION OF COMPLICATION]	[272.6]	[LIPODYSTROPHY]	1.38312	0.000790801
PPARG_HUMAN	[272.6]	[LIPODYSTROPHY]	[278]	[OBESITY UNSPECIFIED]	6.06565	0.00369263
PRIO_HUMAN	[780.52]	[OTHER INSOMNIA]	[784.69]	[OTHER SYMBOLIC DYSFUNCTION]	2.09665	0.000756753
RB_HUMAN	[153]	[MALIGNANT NEOPLASM OF HEPATIC FLEXURE]	[190.5]	[MALIGNANT NEOPLASM OF RETINA]	1.55996	0.000177067
RB_HUMAN	[170.9]	[MALIGNANT NEOPLASM OF BONE AND ARTICULAR CARTILAGE]	[188.9]	[MALIGNANT NEOPLASM OF BLADDER PART UNSPECIFIED]	4.86895	0.00168499
ROR2_HUMAN	[755.5]	[UNSPECIFIED ANOMALY OF UPPER LIMB CONGENITAL]	[756]	[CONGENITAL ANOMALIES OF SKULL AND FACE BONES]	3.59018	0.000757752
SAP_HUMAN	[272.7]	[LIPIDOSES]	[790.5]	[OTHER NONSPECIFIC ABNORMAL SERUM ENZYME LEVELS]	2.24405	0.000398778
SAP_HUMAN	[330]	[LEUKODYSTROPHY]	[790.5]	[OTHER NONSPECIFIC ABNORMAL SERUM ENZYME LEVELS]	4.09071	0.000947311
TNFA_HUMAN	[084.6]	[MALARIA UNSPECIFIED]	[493.9]	[ASTHMA UNSPECIFIED UNSPECIFIED]	0.786512	-9.53e-05
TNFA_HUMAN	[294.8]	[OTHER PERSISTENT MENTAL DISORDERS DUE TO CONDITION]	[346.9]	[MIGRAINE UNSPECIFIED WITHOUT INTRACTABLE MIGRAINE]	1.05446	7.5e-05
TNFA_HUMAN	[294.8]	[OTHER PERSISTENT MENTAL DISORDERS DUE TO CONDITION]	[493.9]	[ASTHMA UNSPECIFIED UNSPECIFIED]	0.993821	-3.28e-05
TNFA_HUMAN	[346.9]	[MIGRAINE UNSPECIFIED WITHOUT INTRACTABLE MIGRAINE]	[493.9]	[ASTHMA UNSPECIFIED UNSPECIFIED]	1.83441	0.00489883
TSC1_HUMAN	[345.9]	[EPILEPSY UNSPECIFIED WITHOUT INTRACTABLE EPILEPSY]	[518.89]	[OTHER DISEASES OF LUNG NOT ELSEWHERE CLASSIFIED]	1.40101	0.00224513
TTHY_HUMAN	[242.9]	[THYROTOXICOSIS WITHOUT GOITER OR OTHER CAUSE AND W]	[354]	[CARPAL TUNNEL SYNDROME]	1.3533	0.000939049
WASP_HUMAN	[287.5]	[THROMBOCYTOPENIA UNSPECIFIED]	[288]	[AGRANULOCYTOSIS]	11.1466	0.11271
